# Supplementary material for: Targeting PI3K/Akt/mTOR signaling in rodent models of PMP22 gene-dosage diseases
Source: EMBO Mol Med. 2024 Feb 21;16(3):616–40. doi: 10.1038/s44321-023-00019-5 (PMC10940316; doi:10.1038/s44321-023-00019-5)
Supplement: Supplementary file 1 — Source Data Fig. 1 [file 44321_2023_19_MOESM1_ESM.zip]

Archive with 54 entries (47 files):
- Figure1/
- __MACOSX/._Figure1
- Figure1/1D_Blot/
- __MACOSX/Figure1/._1D_Blot
- Figure1/.DS_Store
- __MACOSX/Figure1/._.DS_Store
- Figure1/1D_QUANTPPTENP6.xlsx
- __MACOSX/Figure1/._1D_QUANTPPTENP6.xlsx
- Figure1/1B_Blot/
- __MACOSX/Figure1/._1B_Blot
- Figure1/1A_Blot/
- __MACOSX/Figure1/._1A_Blot
- Figure1/1A_QuantBlottimelineHNPP.xlsx
- __MACOSX/Figure1/._1A_QuantBlottimelineHNPP.xlsx
- Figure1/1B_QuantPTENP6.xlsx
- __MACOSX/Figure1/._1B_QuantPTENP6.xlsx
- Figure1/1C_QuantBlottimelineCMT1A.xlsx
- __MACOSX/Figure1/._1C_QuantBlottimelineCMT1A.xlsx
- Figure1/1D_QUANTPhosphoBlot.xlsx
- __MACOSX/Figure1/._1D_QUANTPhosphoBlot.xlsx
- Figure1/1G_Blots/
- __MACOSX/Figure1/._1G_Blots
- Figure1/1C_Blots/
- __MACOSX/Figure1/._1C_Blots
- Figure1/1E_mRNAexpression.xlsx
- __MACOSX/Figure1/._1E_mRNAexpression.xlsx
- Figure1/1B_QuantPhosphoProtein.xlsx
- __MACOSX/Figure1/._1B_QuantPhosphoProtein.xlsx
- Figure1/1H_MicroscopeImages/
- __MACOSX/Figure1/._1H_MicroscopeImages
- Figure1/1F_mRNAexpression.xlsx
- __MACOSX/Figure1/._1F_mRNAexpression.xlsx
- Figure1/1D_Blot/PhosphoBlot.tif
- __MACOSX/Figure1/1D_Blot/._PhosphoBlot.tif
- Figure1/1D_Blot/PTENP6CMT.tif
- __MACOSX/Figure1/1D_Blot/._PTENP6CMT.tif
- Figure1/1B_Blot/PTENP6HNPP.tif
- __MACOSX/Figure1/1B_Blot/._PTENP6HNPP.tif
- Figure1/1B_Blot/PS6P6HNPP.tif
- __MACOSX/Figure1/1B_Blot/._PS6P6HNPP.tif
- Figure1/1A_Blot/Blot_HNPPtimeline.tif
- __MACOSX/Figure1/1A_Blot/._Blot_HNPPtimeline.tif
- Figure1/1G_Blots/1G_MyelinLysateWT.tif
- __MACOSX/Figure1/1G_Blots/._1G_MyelinLysateWT.tif
- Figure1/1C_Blots/timelineCMT1A.tif
- __MACOSX/Figure1/1C_Blots/._timelineCMT1A.tif
- Figure1/1H_MicroscopeImages/Compostie_Nfem_CPMP_WT_01.czi - C=0-1.tif
- __MACOSX/Figure1/1H_MicroscopeImages/._Compostie_Nfem_CPMP_WT_01.czi - C=0-1.tif
- Figure1/1H_MicroscopeImages/PTENcst_Nfem_CPMP_WT_01.czi - C=1-1.tif
- __MACOSX/Figure1/1H_MicroscopeImages/._PTENcst_Nfem_CPMP_WT_01.czi - C=1-1.tif
- Figure1/1H_MicroscopeImages/PTENcst_TUJ_Nfem_CPMP_WT_01.czi
- __MACOSX/Figure1/1H_MicroscopeImages/._PTENcst_TUJ_Nfem_CPMP_WT_01.czi
- Figure1/1H_MicroscopeImages/README.txt
- __MACOSX/Figure1/1H_MicroscopeImages/._README.txt
