# Supplementary material for: Targeting PI3K/Akt/mTOR signaling in rodent models of PMP22 gene-dosage diseases
Source: EMBO Mol Med. 2024 Feb 21;16(3):616–40. doi: 10.1038/s44321-023-00019-5 (PMC10940316; doi:10.1038/s44321-023-00019-5)
Supplement: Supplementary file 1 — Source Data Fig. 1 [file 44321_2023_19_MOESM1_ESM.zip › Figure1/1D_QUANTPPTENP6.xlsx]

## Sheet: Tabelle1
PTEN
WT	PMP22tg
1.31669	1.38503
0.555181	1.63731
1.11626	2.70958
1.01186	1.77323
	1.47265
