# Supplementary material for: Targeting PI3K/Akt/mTOR signaling in rodent models of PMP22 gene-dosage diseases
Source: EMBO Mol Med. 2024 Feb 21;16(3):616–40. doi: 10.1038/s44321-023-00019-5 (PMC10940316; doi:10.1038/s44321-023-00019-5)
Supplement: Supplementary file 1 — Source Data Fig. 1 [file 44321_2023_19_MOESM1_ESM.zip › Figure1/1A_QuantBlottimelineHNPP.xlsx]

## Sheet: Tabelle1
	PMP22				PTEN
	WT		HNPP		WT		HNPP
p6	1.1207	0.879297	0.749255	0.806468	0.937914	1.06209	0.623622	0.711268
p18	3.12624	3.20488	2.25704	3.13307	1.61102	2.00545	0.91784	0.86196
9W	6.17817	5.49198	2.79451	4.40783	1.02673	1.31969	0.584414	0.78372
