# Supplementary material for: Targeting PI3K/Akt/mTOR signaling in rodent models of PMP22 gene-dosage diseases
Source: EMBO Mol Med. 2024 Feb 21;16(3):616–40. doi: 10.1038/s44321-023-00019-5 (PMC10940316; doi:10.1038/s44321-023-00019-5)
Supplement: Supplementary file 1 — Source Data Fig. 1 [file 44321_2023_19_MOESM1_ESM.zip › Figure1/1B_QuantPTENP6.xlsx]

## Sheet: Tabelle1
PTEN
WT	HNPP
0.98267	0.505385
0.875742	0.250665
1.14159	0.107385
