# Supplementary material for: Targeting PI3K/Akt/mTOR signaling in rodent models of PMP22 gene-dosage diseases
Source: EMBO Mol Med. 2024 Feb 21;16(3):616–40. doi: 10.1038/s44321-023-00019-5 (PMC10940316; doi:10.1038/s44321-023-00019-5)
Supplement: Supplementary file 1 — Source Data Fig. 1 [file 44321_2023_19_MOESM1_ESM.zip › Figure1/1C_QuantBlottimelineCMT1A.xlsx]

## Sheet: Tabelle1
	PTEN				PMP22
	WT		CMT1A		WT		CMT1A
p6	1.10324	0.896765	1.91096	2.11395	0.973453	1.02655	3.93329	3.4937
p18	0.776731	1.06795	2.09847	2.06244	3.30115	4.60358	7.1149	7.33764
9W	0.451539	0.689972	1.54906	1.7367	1.24915	4.51155	1.44513	4.06878
