# Supplementary material for: Targeting PI3K/Akt/mTOR signaling in rodent models of PMP22 gene-dosage diseases
Source: EMBO Mol Med. 2024 Feb 21;16(3):616–40. doi: 10.1038/s44321-023-00019-5 (PMC10940316; doi:10.1038/s44321-023-00019-5)
Supplement: Supplementary file 1 — Source Data Fig. 1 [file 44321_2023_19_MOESM1_ESM.zip › Figure1/1D_QUANTPhosphoBlot.xlsx]

## Sheet: Tabelle1
PS6K/S6K
WT	CMT
0.969286	0.43171
1.11074	0.273408
1.2768	0.263735
0.64318	0.435242
