# Supplementary material for: Targeting PI3K/Akt/mTOR signaling in rodent models of PMP22 gene-dosage diseases
Source: EMBO Mol Med. 2024 Feb 21;16(3):616–40. doi: 10.1038/s44321-023-00019-5 (PMC10940316; doi:10.1038/s44321-023-00019-5)
Supplement: Supplementary file 1 — Source Data Fig. 1 [file 44321_2023_19_MOESM1_ESM.zip › Figure1/1E_mRNAexpression.xlsx]

## Sheet: Tabelle1
	WT				HNPP
pmp22	1.24941	0.91886	0.77984	1.11696	0.616106	0.465843	0.706086	0.616106	0.461558	0.455203	0.597875	0.591691
pten	1.35523	0.949479	0.959403	0.810027	0.836657	0.483038	0.545963	0.499206	0.898262	0.810027	0.797492	0.557113
