# Supplementary material for: Targeting PI3K/Akt/mTOR signaling in rodent models of PMP22 gene-dosage diseases
Source: EMBO Mol Med. 2024 Feb 21;16(3):616–40. doi: 10.1038/s44321-023-00019-5 (PMC10940316; doi:10.1038/s44321-023-00019-5)
Supplement: Supplementary file 1 — Source Data Fig. 1 [file 44321_2023_19_MOESM1_ESM.zip › Figure1/1B_QuantPhosphoProtein.xlsx]

## Sheet: Tabelle1
PS6/S6 ratio
WT	HNPP
0.686737	2.20409
0.916959	2.61769
0.974688	2.49847
1.42162	1.50048
