# Supplementary material for: Targeting PI3K/Akt/mTOR signaling in rodent models of PMP22 gene-dosage diseases
Source: EMBO Mol Med. 2024 Feb 21;16(3):616–40. doi: 10.1038/s44321-023-00019-5 (PMC10940316; doi:10.1038/s44321-023-00019-5)
Supplement: Supplementary file 1 — Source Data Fig. 1 [file 44321_2023_19_MOESM1_ESM.zip › Figure1/1F_mRNAexpression.xlsx]

## Sheet: 1A
mRNA expression
	WT					CMT1A
pmp22	0.859558	1.23043	1.20303	0.925518	0.849194	1.68374	1.29385	1.47512	1.44643	1.09303
pten	1.01455	1.27235	0.975468	0.966494	0.82169	1.60121	1.41585	1.49571	1.67307	1.0836
