# Supplementary material for: Targeting PI3K/Akt/mTOR signaling in rodent models of PMP22 gene-dosage diseases
Source: EMBO Mol Med. 2024 Feb 21;16(3):616–40. doi: 10.1038/s44321-023-00019-5 (PMC10940316; doi:10.1038/s44321-023-00019-5)
Supplement: Supplementary file 2 — Source Data Fig. 2 [file 44321_2023_19_MOESM2_ESM.zip]

Archive with 68 entries (66 files):
- Figure2/
- __MACOSX/._Figure2
- Figure2/.DS_Store
- __MACOSX/Figure2/._.DS_Store
- Figure2/2B_MicroscopeImages/
- __MACOSX/Figure2/._2B_MicroscopeImages
- Figure2/2C_percentaberrantHNPP.xlsx
- __MACOSX/Figure2/._2C_percentaberrantHNPP.xlsx
- Figure2/2D_MBP+HNPP.xlsx
- __MACOSX/Figure2/._2D_MBP+HNPP.xlsx
- Figure2/2B_MicroscopeImages/WT_Ctrl_E740x_small_Composite.tif
- __MACOSX/Figure2/2B_MicroscopeImages/._WT_Ctrl_E740x_small_Composite.tif
- Figure2/2B_MicroscopeImages/HNPP_LY10_Composite_10e╠¿m-1.tif
- __MACOSX/Figure2/2B_MicroscopeImages/._HNPP_LY10_Composite_10e╠¿m-1.tif
- Figure2/2B_MicroscopeImages/WT_10e╠¿mLY_MBPgrey_.tif
- __MACOSX/Figure2/2B_MicroscopeImages/._WT_10e╠¿mLY_MBPgrey_.tif
- Figure2/2B_MicroscopeImages/WT_Ctrl_E740x_MBP.tif
- __MACOSX/Figure2/2B_MicroscopeImages/._WT_Ctrl_E740x_MBP.tif
- Figure2/2B_MicroscopeImages/HNPP_Ctrl_Composite_10e╠¿m-1.tif
- __MACOSX/Figure2/2B_MicroscopeImages/._HNPP_Ctrl_Composite_10e╠¿m-1.tif
- Figure2/2B_MicroscopeImages/HNPP_20mMRapa_MBP.tif
- __MACOSX/Figure2/2B_MicroscopeImages/._HNPP_20mMRapa_MBP.tif
- Figure2/2B_MicroscopeImages/WT_Ctrl_E740x_small_Composite_10e╠¿m.tif (red).tif
- __MACOSX/Figure2/2B_MicroscopeImages/._WT_Ctrl_E740x_small_Composite_10e╠¿m.tif (red).tif
- Figure2/2B_MicroscopeImages/WT_RAPA_InsetMBP.tif
- __MACOSX/Figure2/2B_MicroscopeImages/._WT_RAPA_InsetMBP.tif
- Figure2/2B_MicroscopeImages/WT_10e╠¿MLY_Composite_10e╠¿m_inset.tif
- __MACOSX/Figure2/2B_MicroscopeImages/._WT_10e╠¿MLY_Composite_10e╠¿m_inset.tif
- Figure2/2B_MicroscopeImages/WT_Ctrl_E740x_small_MBP.tif
- __MACOSX/Figure2/2B_MicroscopeImages/._WT_Ctrl_E740x_small_MBP.tif
- Figure2/2B_MicroscopeImages/HNPP_LY10_Composite_50e╠¿m.tif
- __MACOSX/Figure2/2B_MicroscopeImages/._HNPP_LY10_Composite_50e╠¿m.tif
- Figure2/2B_MicroscopeImages/HNPP_Ctrl_Greys_inset.tif
- __MACOSX/Figure2/2B_MicroscopeImages/._HNPP_Ctrl_Greys_inset.tif
- Figure2/2B_MicroscopeImages/WT_RAPA_InsetTUJ.tif
- __MACOSX/Figure2/2B_MicroscopeImages/._WT_RAPA_InsetTUJ.tif
- Figure2/2B_MicroscopeImages/WT_10e╠¿MLY_Composite_10e╠¿m_inset.tif (red).tif
- __MACOSX/Figure2/2B_MicroscopeImages/._WT_10e╠¿MLY_Composite_10e╠¿m_inset.tif (red).tif
- Figure2/2B_MicroscopeImages/HNPP_LY10_Greys_inset.tif
- __MACOSX/Figure2/2B_MicroscopeImages/._HNPP_LY10_Greys_inset.tif
- Figure2/2B_MicroscopeImages/HNPP_20mMRapa_Composite.tif
- __MACOSX/Figure2/2B_MicroscopeImages/._HNPP_20mMRapa_Composite.tif
- Figure2/2B_MicroscopeImages/WT_RAPA_InsetComposite10mm.tif
- __MACOSX/Figure2/2B_MicroscopeImages/._WT_RAPA_InsetComposite10mm.tif
- Figure2/2B_MicroscopeImages/HNPP_Ctrl_Composite_10e╠¿m-1.tif (red).tif
- __MACOSX/Figure2/2B_MicroscopeImages/._HNPP_Ctrl_Composite_10e╠¿m-1.tif (red).tif
- Figure2/2B_MicroscopeImages/WT_RAPA_MBPgrey.tif
- __MACOSX/Figure2/2B_MicroscopeImages/._WT_RAPA_MBPgrey.tif
- Figure2/2B_MicroscopeImages/WT_Ctrl_E740x_Composite_50e╠¿m.tif
- __MACOSX/Figure2/2B_MicroscopeImages/._WT_Ctrl_E740x_Composite_50e╠¿m.tif
- Figure2/2B_MicroscopeImages/WT_RAPA_Composite50e╠¿m.tif
- __MACOSX/Figure2/2B_MicroscopeImages/._WT_RAPA_Composite50e╠¿m.tif
- Figure2/2B_MicroscopeImages/HNPP_Ctrl_Greys_50e╠¿m.tif
- __MACOSX/Figure2/2B_MicroscopeImages/._HNPP_Ctrl_Greys_50e╠¿m.tif
- Figure2/2B_MicroscopeImages/WT_10e╠¿mLY_MBPgrey_inset_.tif
- __MACOSX/Figure2/2B_MicroscopeImages/._WT_10e╠¿mLY_MBPgrey_inset_.tif
- Figure2/2B_MicroscopeImages/HNPP_20mMRapa_small_Composite_10e╠¿m.tif (red).tif
- __MACOSX/Figure2/2B_MicroscopeImages/._HNPP_20mMRapa_small_Composite_10e╠¿m.tif (red).tif
- Figure2/2B_MicroscopeImages/HNPP_20mMRapa_small_Composite_10e╠¿m.tif
- __MACOSX/Figure2/2B_MicroscopeImages/._HNPP_20mMRapa_small_Composite_10e╠¿m.tif
- Figure2/2B_MicroscopeImages/HNPP_LY10_Greys_50e╠¿m.tif
- __MACOSX/Figure2/2B_MicroscopeImages/._HNPP_LY10_Greys_50e╠¿m.tif
- Figure2/2B_MicroscopeImages/HNPP_Ctrl_Composite_50e╠¿m.tif
- __MACOSX/Figure2/2B_MicroscopeImages/._HNPP_Ctrl_Composite_50e╠¿m.tif
- Figure2/2B_MicroscopeImages/HNPP_LY10_Composite_10e╠¿m-1.tif (red).tif
- __MACOSX/Figure2/2B_MicroscopeImages/._HNPP_LY10_Composite_10e╠¿m-1.tif (red).tif
- Figure2/2B_MicroscopeImages/WT_10e╠¿mLY_Composite_50e╠¿m.tif
- __MACOSX/Figure2/2B_MicroscopeImages/._WT_10e╠¿mLY_Composite_50e╠¿m.tif
