# Supplementary material for: Targeting PI3K/Akt/mTOR signaling in rodent models of PMP22 gene-dosage diseases
Source: EMBO Mol Med. 2024 Feb 21;16(3):616–40. doi: 10.1038/s44321-023-00019-5 (PMC10940316; doi:10.1038/s44321-023-00019-5)
Supplement: Supplementary file 2 — Source Data Fig. 2 [file 44321_2023_19_MOESM2_ESM.zip › Figure2/2C_percentaberrantHNPP.xlsx]

## Sheet: Tabelle1
WT DMSO	HNPP DMSO	WT LY294002	HNPP LY294002	WT Rapamycin	HNPP Rapamycin
6.883	35.04	4.172	22.28	19.43	12.35
3.3	40.4	2.26	24.5	3.6	29
4.794	35.85	1.127	21.38	8.091	19.19
5.293	39.1			7.291	19.96
5.54	39.9
10.52	41.43
9.516	43.73
