# Supplementary material for: Targeting PI3K/Akt/mTOR signaling in rodent models of PMP22 gene-dosage diseases
Source: EMBO Mol Med. 2024 Feb 21;16(3):616–40. doi: 10.1038/s44321-023-00019-5 (PMC10940316; doi:10.1038/s44321-023-00019-5)
Supplement: Supplementary file 2 — Source Data Fig. 2 [file 44321_2023_19_MOESM2_ESM.zip › Figure2/2D_MBP+HNPP.xlsx]

## Sheet: Tabelle1
WT DMSO	HNPP DMSO	WT LY294002	HNPP LY294002	WT Rapamycin	HNPP Rapamycin
137.6	109	152.4	61.2	116.7	162
115	70.2	161	116	121	129
100	93.8	117	157.4	103	165.3
105.8	111			143.7
119	106
149.8	196.3
155	151.5
