# Supplementary material for: Targeting PI3K/Akt/mTOR signaling in rodent models of PMP22 gene-dosage diseases
Source: EMBO Mol Med. 2024 Feb 21;16(3):616–40. doi: 10.1038/s44321-023-00019-5 (PMC10940316; doi:10.1038/s44321-023-00019-5)
Supplement: Supplementary file 3 — Source Data Fig. 3 [file 44321_2023_19_MOESM3_ESM.zip]

Archive with 34 entries (31 files):
- Figure3/
- __MACOSX/._Figure3
- Figure3/3J_NCV.xlsx
- __MACOSX/Figure3/._3J_NCV.xlsx
- Figure3/3B_BlotQuant.xlsx
- __MACOSX/Figure3/._3B_BlotQuant.xlsx
- Figure3/.DS_Store
- __MACOSX/Figure3/._.DS_Store
- Figure3/3H_weightgain.xlsx
- __MACOSX/Figure3/._3H_weightgain.xlsx
- Figure3/3B_BlotQuantPhospho.xlsx
- __MACOSX/Figure3/._3B_BlotQuantPhospho.xlsx
- Figure3/3E_RecurrentLoops.xlsx
- __MACOSX/Figure3/._3E_RecurrentLoops.xlsx
- Figure3/3D_Tomacula.xlsx
- __MACOSX/Figure3/._3D_Tomacula.xlsx
- Figure3/3B_Blots/
- __MACOSX/Figure3/._3B_Blots
- Figure3/3F_axonnumber.xlsx
- __MACOSX/Figure3/._3F_axonnumber.xlsx
- Figure3/3I_CMAP.xlsx
- __MACOSX/Figure3/._3I_CMAP.xlsx
- Figure3/3G_Gripstrength.xlsx
- __MACOSX/Figure3/._3G_Gripstrength.xlsx
- Figure3/3C_Images/
- __MACOSX/Figure3/._3C_Images
- Figure3/3B_Blots/3B_PS6-S6Blot.tif
- __MACOSX/Figure3/3B_Blots/._3B_PS6-S6Blot.tif
- Figure3/3B_Blots/3B_PTENBlot.tif
- __MACOSX/Figure3/3B_Blots/._3B_PTENBlot.tif
- Figure3/3C_Images/_BspBildHNPP_Rapa_20e╠¿m.tif
- __MACOSX/Figure3/3C_Images/.__BspBildHNPP_Rapa_20e╠¿m.tif
- Figure3/3C_Images/_BspBildHNPP_Placebo_20e╠¿m.tif
- __MACOSX/Figure3/3C_Images/.__BspBildHNPP_Placebo_20e╠¿m.tif
