# Supplementary material for: Targeting PI3K/Akt/mTOR signaling in rodent models of PMP22 gene-dosage diseases
Source: EMBO Mol Med. 2024 Feb 21;16(3):616–40. doi: 10.1038/s44321-023-00019-5 (PMC10940316; doi:10.1038/s44321-023-00019-5)
Supplement: Supplementary file 3 — Source Data Fig. 3 [file 44321_2023_19_MOESM3_ESM.zip › Figure3/3J_NCV.xlsx]

## Sheet: Tabelle1
WT Placebo	WT Rapamycin
33.3	27
33.8	52.4
29.3	31.4
30.8	34.4
31.6	37.9
30.9	43.5
31.8	29.4
31.6	33.8
	47.8
	34.4
