# Supplementary material for: Targeting PI3K/Akt/mTOR signaling in rodent models of PMP22 gene-dosage diseases
Source: EMBO Mol Med. 2024 Feb 21;16(3):616–40. doi: 10.1038/s44321-023-00019-5 (PMC10940316; doi:10.1038/s44321-023-00019-5)
Supplement: Supplementary file 3 — Source Data Fig. 3 [file 44321_2023_19_MOESM3_ESM.zip › Figure3/3B_BlotQuant.xlsx]

## Sheet: Tabelle1
PTEN	PmTOR/mTOR	PS6/S6
	1.00238	1.1032
	1.12054	1.13397
	0.890309	0.79936
	1.52439	1.23782
	1.19444	1.78844
	1.61513	1.08593
	0.607974	2.27172
	0.43598	0.83576
	1.22355	0.776902
	0.713383	0.656443
	1.36571	0.296186
	0.845044	0.195859
