# Supplementary material for: Targeting PI3K/Akt/mTOR signaling in rodent models of PMP22 gene-dosage diseases
Source: EMBO Mol Med. 2024 Feb 21;16(3):616–40. doi: 10.1038/s44321-023-00019-5 (PMC10940316; doi:10.1038/s44321-023-00019-5)
Supplement: Supplementary file 3 — Source Data Fig. 3 [file 44321_2023_19_MOESM3_ESM.zip › Figure3/3B_BlotQuantPhospho.xlsx]

## Sheet: Tabelle1
WT Placebo	WT Rapa	HNPP Placebo	HNPP Rapa
0.882743	0.901849	1.93321	1.77764
1.09028	0.723769	1.63379	0.843195
0.830592	0.988677	1.87715	1.04787
1.19639	0.744562	2.35169	1.33648
