# Supplementary material for: Targeting PI3K/Akt/mTOR signaling in rodent models of PMP22 gene-dosage diseases
Source: EMBO Mol Med. 2024 Feb 21;16(3):616–40. doi: 10.1038/s44321-023-00019-5 (PMC10940316; doi:10.1038/s44321-023-00019-5)
Supplement: Supplementary file 3 — Source Data Fig. 3 [file 44321_2023_19_MOESM3_ESM.zip › Figure3/3D_Tomacula.xlsx]

## Sheet: Tabelle1
HNPP Placebo	HNPP Rapamycin
4.54763	5.73008
3.73434	2.87262
4.66194	3.57558
5.00294	3.3779
4.64425	2.80624
4.95988	2.8364
4.13641	3.93873
2.72092	4.61501
4.54225	3.88095
4.0133	4.76974
3.23716	2.53879
5.00349	2.65055
4.9015	4.47504
4.61787	2.32669
4.41418	2.92053
