# Supplementary material for: Targeting PI3K/Akt/mTOR signaling in rodent models of PMP22 gene-dosage diseases
Source: EMBO Mol Med. 2024 Feb 21;16(3):616–40. doi: 10.1038/s44321-023-00019-5 (PMC10940316; doi:10.1038/s44321-023-00019-5)
Supplement: Supplementary file 3 — Source Data Fig. 3 [file 44321_2023_19_MOESM3_ESM.zip › Figure3/3F_axonnumber.xlsx]

## Sheet: Tabelle1
HNPP Placebo	HNPP Rapamycin
4178	3979
4231	4247
3668	4307
3398	4263
4371	4490
4113	4407
4545	4113
4153	4117
4249	4200
4211	4256
4263	4254
4297	4301
4264	4067
4331	4212
4259	4417
