# Supplementary material for: Targeting PI3K/Akt/mTOR signaling in rodent models of PMP22 gene-dosage diseases
Source: EMBO Mol Med. 2024 Feb 21;16(3):616–40. doi: 10.1038/s44321-023-00019-5 (PMC10940316; doi:10.1038/s44321-023-00019-5)
Supplement: Supplementary file 4 — Source Data Fig. 4 [file 44321_2023_19_MOESM4_ESM.zip]

Archive with 24 entries (22 files):
- Figure4/
- __MACOSX/._Figure4
- Figure4/.DS_Store
- __MACOSX/Figure4/._.DS_Store
- Figure4/4C_Data.xlsx
- __MACOSX/Figure4/._4C_Data.xlsx
- Figure4/4B_Images/
- __MACOSX/Figure4/._4B_Images
- Figure4/4B_Images/WT_500_MBP_.tif
- __MACOSX/Figure4/4B_Images/._WT_500_MBP_.tif
- Figure4/4B_Images/CMT_500_Composite_50e╠¿m.tif
- __MACOSX/Figure4/4B_Images/._CMT_500_Composite_50e╠¿m.tif
- Figure4/4B_Images/CMT_CTRL_Composite_50e╠¿m.tif
- __MACOSX/Figure4/4B_Images/._CMT_CTRL_Composite_50e╠¿m.tif
- Figure4/4B_Images/WT_500_Composite_50e╠¿m.tif
- __MACOSX/Figure4/4B_Images/._WT_500_Composite_50e╠¿m.tif
- Figure4/4B_Images/CMT_500_MBP_.tif
- __MACOSX/Figure4/4B_Images/._CMT_500_MBP_.tif
- Figure4/4B_Images/WT_Ctrl_Composite_50e╠¿m.tif
- __MACOSX/Figure4/4B_Images/._WT_Ctrl_Composite_50e╠¿m.tif
- Figure4/4B_Images/WT_Ctrl_MBP_.tif
- __MACOSX/Figure4/4B_Images/._WT_Ctrl_MBP_.tif
- Figure4/4B_Images/CMT_CTRL_MBP_.tif
- __MACOSX/Figure4/4B_Images/._CMT_CTRL_MBP_.tif
