# Supplementary material for: Targeting PI3K/Akt/mTOR signaling in rodent models of PMP22 gene-dosage diseases
Source: EMBO Mol Med. 2024 Feb 21;16(3):616–40. doi: 10.1038/s44321-023-00019-5 (PMC10940316; doi:10.1038/s44321-023-00019-5)
Supplement: Supplementary file 4 — Source Data Fig. 4 [file 44321_2023_19_MOESM4_ESM.zip › Figure4/4C_Data.xlsx]

## Sheet: Tabelle1
	WT							CMT1A
Ctrl +DMSO	789	669	867	904	1175			226	180	77	114	186	300	31
50 nM	491	331	198	562	686			312	219	132	69	305	404	71
500 nM	111	236	402	472	363			507	200	230	149	213	496	264
5 µM	32	76	64	151	116			18	43	49	35	35	24	14
