# Supplementary material for: Targeting PI3K/Akt/mTOR signaling in rodent models of PMP22 gene-dosage diseases
Source: EMBO Mol Med. 2024 Feb 21;16(3):616–40. doi: 10.1038/s44321-023-00019-5 (PMC10940316; doi:10.1038/s44321-023-00019-5)
Supplement: Supplementary file 5 — Source Data Fig. 5 [file 44321_2023_19_MOESM5_ESM.zip]

Archive with 48 entries (44 files):
- Figure5/
- __MACOSX/._Figure5
- Figure5/5E_Images/
- __MACOSX/Figure5/._5E_Images
- Figure5/.DS_Store
- __MACOSX/Figure5/._.DS_Store
- Figure5/5C_Blots/
- __MACOSX/Figure5/._5C_Blots
- Figure5/5F_Images/
- __MACOSX/Figure5/._5F_Images
- Figure5/5G_DRGsQUANT.xlsx
- __MACOSX/Figure5/._5G_DRGsQUANT.xlsx
- Figure5/5D_QUANTBlots.xlsx
- __MACOSX/Figure5/._5D_QUANTBlots.xlsx
- Figure5/5E_Images/C61_Composite_10e╠¿m.tif
- __MACOSX/Figure5/5E_Images/._C61_Composite_10e╠¿m.tif
- Figure5/5E_Images/PTENhxC61_Composite_10e╠¿m.tif
- __MACOSX/Figure5/5E_Images/._PTENhxC61_Composite_10e╠¿m.tif
- Figure5/5E_Images/WT_Composite_10e╠¿m.tif
- __MACOSX/Figure5/5E_Images/._WT_Composite_10e╠¿m.tif
- Figure5/5E_Images/WT_P-S6.tif
- __MACOSX/Figure5/5E_Images/._WT_P-S6.tif
- Figure5/5E_Images/C61_P-S6.tif
- __MACOSX/Figure5/5E_Images/._C61_P-S6.tif
- Figure5/5E_Images/PTENhxC61_P-S6.tif
- __MACOSX/Figure5/5E_Images/._PTENhxC61_P-S6.tif
- Figure5/5C_Blots/Blots_PTEN.TIF
- __MACOSX/Figure5/5C_Blots/._Blots_PTEN.TIF
- Figure5/5C_Blots/Blots_S6.TIF
- __MACOSX/Figure5/5C_Blots/._Blots_S6.TIF
- Figure5/5C_Blots/Blots_S6K.TIF
- __MACOSX/Figure5/5C_Blots/._Blots_S6K.TIF
- Figure5/5F_Images/MBP_WT.tif
- __MACOSX/Figure5/5F_Images/._MBP_WT.tif
- Figure5/5F_Images/Composite_C61_50e╠¿m.tif
- __MACOSX/Figure5/5F_Images/._Composite_C61_50e╠¿m.tif
- Figure5/5F_Images/MBP_hetKOxC61_50e╠¿m.tif
- __MACOSX/Figure5/5F_Images/._MBP_hetKOxC61_50e╠¿m.tif
- Figure5/5F_Images/MBP_C61.tif
- __MACOSX/Figure5/5F_Images/._MBP_C61.tif
- Figure5/5F_Images/Composite_hetKO.tif
- __MACOSX/Figure5/5F_Images/._Composite_hetKO.tif
- Figure5/5F_Images/MBP_hetKO.tif
- __MACOSX/Figure5/5F_Images/._MBP_hetKO.tif
- Figure5/5F_Images/Composite_hetKOxC61.tif
- __MACOSX/Figure5/5F_Images/._Composite_hetKOxC61.tif
- Figure5/5F_Images/Composite_WT_50e╠¿m.tif
- __MACOSX/Figure5/5F_Images/._Composite_WT_50e╠¿m.tif
