# Supplementary material for: Targeting PI3K/Akt/mTOR signaling in rodent models of PMP22 gene-dosage diseases
Source: EMBO Mol Med. 2024 Feb 21;16(3):616–40. doi: 10.1038/s44321-023-00019-5 (PMC10940316; doi:10.1038/s44321-023-00019-5)
Supplement: Supplementary file 5 — Source Data Fig. 5 [file 44321_2023_19_MOESM5_ESM.zip › Figure5/5G_DRGsQUANT.xlsx]

## Sheet: Tabelle1
MBP+/field
WT	hetKO	C61	hetKOxC61
179.8	194.333	14.6	113
120.333	174.333	16.2	59.2
182.333		14.6667	66.8
