# Supplementary material for: Targeting PI3K/Akt/mTOR signaling in rodent models of PMP22 gene-dosage diseases
Source: EMBO Mol Med. 2024 Feb 21;16(3):616–40. doi: 10.1038/s44321-023-00019-5 (PMC10940316; doi:10.1038/s44321-023-00019-5)
Supplement: Supplementary file 5 — Source Data Fig. 5 [file 44321_2023_19_MOESM5_ESM.zip › Figure5/5D_QUANTBlots.xlsx]

## Sheet: Tabelle1
ratio PS6/S6				ratio PS6K/S6K				PTEN
Wt	CMT1A	PTENhKOxCMT1A		Wt	CMT1A	PTENhKOxCMT1A		Wt	CMT1A	PTENhKOxCMT1A
0.868827	0.634458	0.87188		1.00799	0.73071	1.21317		0.782064	2.04154	1.60748
0.924622	0.625145	0.755046		0.943702	0.757914	0.863956		1.15445	2.65558	1.33393
1.20655	0.531786	0.834669		1.04831	0.7227	1.45602		1.06349	2.10411	1.25025
