# Supplementary material for: Targeting PI3K/Akt/mTOR signaling in rodent models of PMP22 gene-dosage diseases
Source: EMBO Mol Med. 2024 Feb 21;16(3):616–40. doi: 10.1038/s44321-023-00019-5 (PMC10940316; doi:10.1038/s44321-023-00019-5)
Supplement: Supplementary file 6 — Source Data Fig. 6 [file 44321_2023_19_MOESM6_ESM.zip]

Archive with 34 entries (32 files):
- Figure6/
- __MACOSX/._Figure6
- Figure6/6Blow_myelinated.xlsx
- __MACOSX/Figure6/._6Blow_myelinated.xlsx
- Figure6/.DS_Store
- __MACOSX/Figure6/._.DS_Store
- Figure6/6Fleft_gratiodistr.xlsx
- __MACOSX/Figure6/._6Fleft_gratiodistr.xlsx
- Figure6/6Hleft_NCV.xlsx
- __MACOSX/Figure6/._6Hleft_NCV.xlsx
- Figure6/6C_g-ratiosQUANT.xlsx
- __MACOSX/Figure6/._6C_g-ratiosQUANT.xlsx
- Figure6/6A_Images/
- __MACOSX/Figure6/._6A_Images
- Figure6/6Bupper_myelinated.xlsx
- __MACOSX/Figure6/._6Bupper_myelinated.xlsx
- Figure6/6G_GripStrength.xlsx
- __MACOSX/Figure6/._6G_GripStrength.xlsx
- Figure6/6E_axondiam_gratios.xlsx
- __MACOSX/Figure6/._6E_axondiam_gratios.xlsx
- Figure6/6Hright(6I)_CMAP.xlsx
- __MACOSX/Figure6/._6Hright(6I)_CMAP.xlsx
- Figure6/6Dleft_gratiodist.xlsx
- __MACOSX/Figure6/._6Dleft_gratiodist.xlsx
- Figure6/6Fright_meangratio.xlsx
- __MACOSX/Figure6/._6Fright_meangratio.xlsx
- Figure6/6A_Images/hKOxC61.tif
- __MACOSX/Figure6/6A_Images/._hKOxC61.tif
- Figure6/6A_Images/WT.tif
- __MACOSX/Figure6/6A_Images/._WT.tif
- Figure6/6A_Images/C61.tif
- __MACOSX/Figure6/6A_Images/._C61.tif
- Figure6/6A_Images/hetKO.tif
- __MACOSX/Figure6/6A_Images/._hetKO.tif
