# Supplementary material for: Targeting PI3K/Akt/mTOR signaling in rodent models of PMP22 gene-dosage diseases
Source: EMBO Mol Med. 2024 Feb 21;16(3):616–40. doi: 10.1038/s44321-023-00019-5 (PMC10940316; doi:10.1038/s44321-023-00019-5)
Supplement: Supplementary file 6 — Source Data Fig. 6 [file 44321_2023_19_MOESM6_ESM.zip › Figure6/6Blow_myelinated.xlsx]

## Sheet: Tabelle1
% myelinated
WT	cKOhet	C61	cKOhet x C61
99.7481	99.7487	96.1276	99.3119
100	99.7608	97.2495	95.4751
100	100	97.4265	97.9675
100	99.5816		97.1354
