# Supplementary material for: Targeting PI3K/Akt/mTOR signaling in rodent models of PMP22 gene-dosage diseases
Source: EMBO Mol Med. 2024 Feb 21;16(3):616–40. doi: 10.1038/s44321-023-00019-5 (PMC10940316; doi:10.1038/s44321-023-00019-5)
Supplement: Supplementary file 6 — Source Data Fig. 6 [file 44321_2023_19_MOESM6_ESM.zip › Figure6/6Fleft_gratiodistr.xlsx]

## Sheet: Tabelle1
	WT					CMT1A					PTENhKOxCMT1A
<0.4	0.251889	0	0.722892	0.614754		10.9339	5.89391	8.08824			2.06422	15.6109	11.9919	4.94792
0.4 - 0.6	3.52645	13.9344	5.78313	12.7049		39.6355	43.8114	34.9265			38.9908	43.2127	46.3415	36.7188
0.6-0.8	74.0554	79.235	74.9398	82.377		41.9134	40.275	45.2206			57.1101	35.2941	35.5691	46.6146
0.8-1.0	22.1662	6.8306	18.5542	4.30328		7.51708	7.26916	11.7647			1.83486	5.88235	6.09756	11.7188
