# Supplementary material for: Targeting PI3K/Akt/mTOR signaling in rodent models of PMP22 gene-dosage diseases
Source: EMBO Mol Med. 2024 Feb 21;16(3):616–40. doi: 10.1038/s44321-023-00019-5 (PMC10940316; doi:10.1038/s44321-023-00019-5)
Supplement: Supplementary file 6 — Source Data Fig. 6 [file 44321_2023_19_MOESM6_ESM.zip › Figure6/6C_g-ratiosQUANT.xlsx]

## Sheet: Tabelle1
WT			CMT			PTENhKOxCMT
axon d [µm]	g-ratio		axon d [µm]	g-ratio		axon d [µm]	g-ratio
0.50019	0.233236		0.359512	0.252747		0.647121	0.324961
0.756537	0.362275		0.537704	0.450262		0.656499	0.295775
0.784673	0.324709		0.581471	0.327465		0.765916	0.30625
0.881585	0.554028		0.609607	0.412262		0.765916	0.285215
0.944109	0.456193		0.784673	0.406149		0.80343	0.285873
0.978497	0.316802		0.800304	0.453097		0.812809	0.380673
0.981623	0.532203		0.831566	0.461005		0.825314	0.250712
1.06603	0.44401		0.850323	0.444444		0.831566	0.314421
1.07228	0.471154		0.859702	0.514019		0.850323	0.248175
1.08791	0.38453		0.86908	0.417417		0.850323	0.278119
1.10042	0.515373		0.878459	0.385989		0.850323	0.402963
1.11292	0.414918		0.878459	0.473064		0.859702	0.359948
1.13481	0.362637		0.890964	0.377483		0.862828	0.346734
1.13793	0.530612		0.890964	0.556641		0.906594	0.252613
1.13793	0.414579		0.906594	0.526316		0.915973	0.341094
1.14731	0.527299		0.906594	0.371319		0.925352	0.337514
1.15669	0.455665		0.915973	0.3723		0.925352	0.357057
1.1942	0.489117		0.915973	0.518584		0.944109	0.430199
1.1942	0.353376		0.940983	0.385897		0.962866	0.324895
1.1942	0.565926		0.944109	0.456193		0.981623	0.40051
1.20046	0.578313		0.944109	0.523397		1.00976	0.443073
1.23172	0.656667		0.953487	0.443959		1.00976	0.356906
1.23797	0.497487		0.969118	0.358796		1.00976	0.333333
1.24735	0.475		0.981623	0.377858		1.03477	0.423816
1.28486	0.497579		0.981623	0.561717		1.04727	0.342536
1.45368	0.616711		0.997254	0.438187		1.06603	0.418919
1.62874	0.47886		1.03477	0.450954		1.07228	0.403529
1.64125	0.506268		1.04727	0.459534		1.10042	0.359184
1.65688	0.529471		1.05665	0.562396		1.12855	0.418793
1.65688	0.572354		1.0629	0.57725		1.12855	0.318342
1.67251	0.606576		1.07228	0.644737		1.13793	0.266667
1.68502	0.572187		1.08166	0.408983		1.14731	0.451415
1.70377	0.589827		1.09417	0.373134		1.14731	0.409142
1.77567	0.662005		1.09417	0.365726		1.15356	0.44351
1.78818	0.573146		1.09417	0.331439		1.15669	0.512465
1.79443	0.466667		1.10042	0.577049		1.17545	0.374502
1.79756	0.469005		1.11918	0.413873		1.1942	0.466993
1.80381	0.555877		1.11918	0.403153		1.1942	0.534266
1.80381	0.509267		1.13793	0.510519		1.21296	0.422658
1.82569	0.631351		1.13793	0.588997		1.21296	0.458629
1.84758	0.691228		1.14731	0.534207		1.23172	0.547222
1.85696	0.52151		1.15044	0.447145		1.23797	0.427646
1.88822	0.43422		1.15669	0.584518		1.2411	0.416579
1.91323	0.421778		1.15669	0.439952		1.24735	0.369444
1.91635	0.512542		1.15669	0.435807		1.26923	0.523871
2.03515	0.676715		1.17545	0.426304		1.26923	0.526589
2.04453	0.451034		1.18483	0.458283		1.29424	0.479167
2.11956	0.65444		1.18483	0.570783		1.29424	0.537662
2.12893	0.603723		1.1942	0.432127		1.30362	0.456736
2.15707	0.538642		1.20046	0.56305		1.32238	0.448093
2.16645	0.738806		1.20358	0.503927		1.32238	0.454839
2.17583	0.564935		1.20358	0.422149		1.33488	0.469747
2.20084	0.523031		1.21296	0.564774		1.34113	0.407021
2.21959	0.655586		1.23172	0.618524		1.35051	0.416988
2.26649	0.67757		1.23172	0.481074		1.35051	0.480534
2.28837	0.578199		1.23172	0.498734		1.35677	0.529915
2.34151	0.75504		1.27548	0.6		1.35989	0.399083
2.36027	0.680794		1.27548	0.562759		1.36927	0.462025
2.39153	0.634328		1.27548	0.650718		1.36927	0.532199
2.40404	0.660653		1.28799	0.544974		1.37552	0.47619
2.41967	0.694794		1.29737	0.515528		1.37552	0.576671
2.45718	0.64905		1.29737	0.502421		1.38803	0.438302
2.53534	0.676962		1.30362	0.464883		1.38803	0.39188
2.5666	0.611318		1.30362	0.543677		1.38803	0.48366
2.5666	0.605011		1.313	0.504202		1.39741	0.472017
2.58848	0.567512		1.31613	0.504796		1.41616	0.393571
2.59786	0.608791		1.3255	0.638554		1.42554	0.450593
2.59786	0.656398		1.33176	0.575676		1.42554	0.415301
2.60099	0.633663		1.34113	0.486395		1.43492	0.417652
2.61975	0.759058		1.34113	0.501754		1.4443	0.417344
2.62287	0.551974		1.34113	0.549296		1.45055	0.481328
2.68227	0.696429		1.35051	0.679245		1.45368	0.481865
2.6854	0.577285		1.36927	0.509895		1.45993	0.474112
2.6979	0.539375		1.38177	0.501134		1.45993	0.463754
2.7104	0.590599		1.38177	0.588549		1.45993	0.479466
2.71666	0.534112		1.38803	0.488449		1.46306	0.431734
2.72604	0.647845		1.39741	0.467573		1.46306	0.519423
2.72604	0.516282		1.40678	0.533175		1.47869	0.529083
2.72916	0.605409		1.41616	0.487621		1.47869	0.442884
2.76355	0.676358		1.41616	0.531067		1.48807	0.387307
2.80106	0.637722		1.41929	0.562577		1.49119	0.47181
2.81357	0.526316		1.42242	0.516459		1.49744	0.490779
2.8292	0.647817		1.44117	0.61631		1.50057	0.430108
2.8292	0.744243		1.45368	0.698198		1.50057	0.395387
2.8292	0.498074		1.45368	0.496795		1.50682	0.473477
2.85734	0.49008		1.45993	0.538639		1.5162	0.536504
2.86359	0.744715		1.47243	0.554118		1.51933	0.423345
2.88547	0.596253		1.47243	0.442254		1.51933	0.414322
2.8886	0.49892		1.50057	0.730594		1.51933	0.521459
2.8886	0.56583		1.50995	0.594096		1.52245	0.557847
2.89172	0.566789		1.52558	0.539823		1.52558	0.378588
2.94174	0.659425		1.52558	0.493927		1.52558	0.54343
2.95737	0.474661		1.54121	0.691445		1.54121	0.445348
2.9605	0.535028		1.54434	0.518363		1.55372	0.4375
3.01677	0.701308		1.55372	0.556551		1.55372	0.589561
3.0199	0.713442		1.55372	0.596639		1.56309	0.379363
3.02615	0.567409		1.55372	0.620474		1.5756	0.567568
3.06054	0.72734		1.55684	0.42275		1.57872	0.477767
3.07617	0.660403		1.55684	0.592857		1.58498	0.524845
3.07617	0.682859		1.55684	0.587958		1.60061	0.375367
3.07617	0.606285		1.56309	0.544662		1.60061	0.495644
3.0918	0.665545		1.56309	0.565611		1.60061	0.549356
3.11056	0.721014		1.57247	0.578826		1.60061	0.378698
3.13557	0.555064		1.57247	0.578161		1.60999	0.519677
3.14494	0.613415		1.5756	0.612394		1.60999	0.44244
3.1512	0.733091		1.57872	0.556167		1.60999	0.427032
3.1637	0.480989		1.57872	0.621921		1.61937	0.550478
3.18559	0.540584		1.58498	0.55837		1.61937	0.538462
3.18871	0.705394		1.60061	0.622871		1.61937	0.498077
3.18871	0.576597		1.60686	0.556277		1.61937	0.634027
3.19184	0.835516		1.60999	0.51346		1.62562	0.595647
3.20122	0.656831		1.61937	0.572376		1.63812	0.501435
3.21685	0.642723		1.61937	0.443493		1.63812	0.405259
3.2356	0.665167		1.61937	0.544118		1.6475	0.469697
3.24498	0.721836		1.63812	0.53252		1.6475	0.383552
3.24811	0.602319		1.64437	0.503349		1.65063	0.601367
3.26061	0.657215		1.64437	0.469224		1.65375	0.568206
3.27937	0.556499		1.64437	0.521825		1.66001	0.519062
3.2825	0.544041		1.65688	0.560254		1.66313	0.401207
3.30125	0.51462		1.66001	0.586093		1.68502	0.410823
3.32314	0.737171		1.66001	0.485819		1.69127	0.477493
3.32314	0.598536		1.67251	0.548718		1.69127	0.436642
3.3669	0.703922		1.67564	0.693402		1.69439	0.475439
3.40129	0.794161		1.67564	0.683673		1.70377	0.570084
3.41692	0.780157		1.67876	0.522374		1.7069	0.424572
3.4263	0.630247		1.69439	0.608305		1.71315	0.498635
3.44193	0.710781		1.70065	0.529183		1.71315	0.522402
3.44819	0.642774		1.70377	0.607581		1.71315	0.502752
3.45756	0.637832		1.70377	0.635198		1.7194	0.583245
3.47319	0.643685		1.71315	0.460504		1.7194	0.481611
3.49508	0.529858		1.71315	0.636469		1.72253	0.54717
3.52321	0.685523		1.72253	0.674419		1.72253	0.440096
3.55135	0.699507		1.72878	0.667874		1.72253	0.428794
3.56073	0.774303		1.72878	0.524668		1.73191	0.491135
3.58261	0.64382		1.72878	0.629841		1.74129	0.480172
3.58574	0.751146		1.73191	0.678091		1.74129	0.582636
3.59512	0.804759		1.73816	0.631101		1.74754	0.405366
3.60762	0.643255		1.74129	0.689356		1.75067	0.569685
3.64201	0.692216		1.74129	0.590042		1.75067	0.543689
3.64513	0.698204		1.7663	0.549611		1.75692	0.437354
3.64826	0.740013		1.7663	0.561072		1.7663	0.558853
3.6764	0.692988		1.7663	0.571862		1.79131	0.511151
3.70141	0.642082		1.7663	0.502222		1.79131	0.447307
3.71704	0.783267		1.77255	0.688107		1.79443	0.50131
3.72329	0.584396		1.77567	0.551992		1.79443	0.567194
3.72642	0.676888		1.78505	0.687124		1.79443	0.579213
3.73579	0.672103		1.78818	0.614393		1.80694	0.557915
3.73892	0.671533		1.78818	0.471558		1.81319	0.582915
3.73892	0.741476		1.79443	0.527089		1.81632	0.508311
3.75768	0.683732		1.79756	0.527523		1.82257	0.475918
3.77331	0.576409		1.79756	0.593395		1.82882	0.433655
3.80457	0.79026		1.80694	0.465004		1.83195	0.474494
3.8077	0.802372		1.81006	0.728302		1.83195	0.512686
3.85772	0.680265		1.81006	0.720149		1.83507	0.477624
3.86709	0.577498		1.81319	0.640884		1.84445	0.539305
3.8921	0.673701		1.81319	0.54717		1.86008	0.442051
3.8921	0.670797		1.83195	0.587763		1.86633	0.453647
3.89836	0.678455		1.85696	0.640086		1.86633	0.424609
3.96401	0.71598		1.86008	0.497492		1.86946	0.563619
3.98589	0.625307		1.86008	0.679224		1.86946	0.469756
3.98589	0.628079		1.87884	0.597416		1.8976	0.429279
3.99839	0.616683		1.87884	0.6004		1.90697	0.5
3.99839	0.652551		1.87884	0.553407		1.90697	0.642105
4.01403	0.637854		1.88822	0.599206		1.91323	0.650372
4.03278	0.622887		1.89134	0.648446		1.93198	0.464313
4.04216	0.604771		1.8976	0.683559		1.93198	0.541156
4.04529	0.723714		1.90697	0.592809		1.94136	0.598266
4.04841	0.743398		1.90697	0.564815		1.94761	0.535684
4.09218	0.657459		1.91323	0.587896		1.94761	0.607212
4.09531	0.643418		1.91323	0.59824		1.96637	0.609496
4.11719	0.604406		1.91635	0.550764		1.9695	0.528523
4.12657	0.697674		1.92573	0.677668		2.00076	0.53068
4.13282	0.691784		1.92573	0.596321		2.01014	0.494996
4.14532	0.732192		1.94136	0.64553		2.02577	0.571933
4.1547	0.794856		1.94449	0.607422		2.03202	0.574205
4.17659	0.821143		1.94449	0.61829		2.04765	0.556973
4.19847	0.695495		1.94761	0.700787		2.04765	0.658291
4.20785	0.717484		1.95074	0.613569		2.06328	0.465444
4.23286	0.665029		1.96012	0.602305		2.06954	0.585841
4.23598	0.699535		1.9695	0.58011		2.07579	0.477354
4.25787	0.654493		1.9695	0.615234		2.07579	0.530351
4.26412	0.728243		1.9695	0.618861		2.08204	0.53537
4.26725	0.771186		1.97575	0.616585		2.09455	0.566836
4.286	0.58665		1.97888	0.61998		2.11018	0.524068
4.29226	0.69519		1.982	0.554681		2.11643	0.595427
4.30163	0.700254		1.98826	0.567857		2.11643	0.543339
4.30163	0.636448		1.99138	0.718151		2.13519	0.51392
4.31727	0.668118		1.99451	0.646403		2.13831	0.562038
4.32039	0.765227		2.00076	0.557977		2.14456	0.497462
4.37041	0.817544		2.01014	0.502737		2.15082	0.51497
4.39542	0.627119		2.01014	0.64884		2.16332	0.581513
4.40792	0.685131		2.01326	0.712389		2.18521	0.531963
4.41418	0.712412		2.01639	0.589041		2.20084	0.492652
4.4173	0.687591		2.01639	0.592287		2.20084	0.54786
4.45482	0.619027		2.01952	0.675026		2.20396	0.601023
4.45794	0.69561		2.02577	0.62069		2.21647	0.494077
4.46107	0.700884		2.0289	0.647059		2.21647	0.574089
4.47357	0.72127		2.04453	0.614085		2.23835	0.503162
4.4767	0.670098		2.04453	0.661943		2.25398	0.595868
4.48295	0.647404		2.06328	0.597826		2.27586	0.608696
4.50484	0.676844		2.06641	0.686397		2.27586	0.50311
4.51109	0.628758		2.06641	0.682851		2.28837	0.413093
4.52047	0.761453		2.07579	0.588652		2.2915	0.898284
4.52359	0.702427		2.08204	0.580139		2.29462	0.654773
4.53297	0.715343		2.08204	0.668004		2.304	0.491006
4.53922	0.693079		2.08517	0.577489		2.304	0.621941
4.56423	0.756085		2.09455	0.616375		2.31338	0.553064
4.56736	0.762128		2.11018	0.575448		2.31338	0.493005
4.57674	0.729447		2.11643	0.519969		2.32276	0.572419
4.5955	0.726285		2.12268	0.597711		2.32901	0.492074
4.62363	0.700616		2.12893	0.531201		2.35089	0.510176
4.63614	0.6809		2.12893	0.593206		2.38841	0.665505
4.64239	0.798817		2.13519	0.671583		2.39779	0.47818
4.67052	0.714491		2.13831	0.705155		2.40091	0.527111
4.68616	0.775078		2.13831	0.681275		2.41342	0.741595
4.68616	0.708412		2.14769	0.66699		2.41654	0.490794
4.70179	0.673835		2.14769	0.771044		2.41967	0.464029
4.70179	0.781705		2.15082	0.61982		2.44155	0.509459
4.70491	0.577957		2.15394	0.55297		2.44468	0.628112
4.70804	0.70671		2.16645	0.614907		2.45406	0.653078
4.71116	0.823497		2.16645	0.624324		2.45406	0.537303
4.7268	0.693896		2.16645	0.674781		2.45718	0.52505
4.73617	0.703996		2.17583	0.596913		2.46031	0.476392
4.76118	0.731157		2.17895	0.625673		2.47907	0.574222
4.79557	0.69068		2.19458	0.645814		2.50408	0.677665
4.79557	0.704963		2.19458	0.662264		2.51658	0.529954
4.82683	0.758722		2.19458	0.73431		2.51971	0.597037
4.84872	0.772795		2.19458	0.568882		2.52596	0.505949
4.86435	0.663539		2.20084	0.621359		2.53534	0.536376
4.86747	0.694469		2.20396	0.665094		2.53534	0.577224
4.87685	0.736196		2.21959	0.747368		2.54472	0.448238
4.88623	0.738309		2.2321	0.55306		2.56973	0.531351
4.89561	0.71409		2.2321	0.619792		2.59161	0.599855
4.90811	0.818988		2.24148	0.696117		2.60099	0.594286
4.91124	0.691766		2.24773	0.896509		2.60099	0.651527
4.92062	0.693392		2.24773	0.721163		2.60099	0.610866
4.92375	0.73324		2.24773	0.667595		2.60099	0.555778
4.94876	0.715966		2.24773	0.641392		2.60411	0.533632
4.97064	0.733733		2.25711	0.62565		2.60724	0.586086
4.97689	0.874725		2.26336	0.735772		2.61975	0.535463
4.98002	0.682227		2.26649	0.580464		2.61975	0.590141
5.00815	0.671698		2.26961	0.626943		2.61975	0.567366
5.0738	0.764484		2.27586	0.65942		2.61975	0.582349
5.0738	0.76883		2.29462	0.707811		2.64788	0.472393
5.08943	0.738322		2.29775	0.695364		2.66351	0.533166
5.11757	0.732766		2.30087	0.622147		2.66664	0.572868
5.18635	0.744614		2.30087	0.604269		2.67914	0.559399
5.20198	0.805031		2.31338	0.703422		2.68227	0.44479
5.21761	0.645149		2.31651	0.774295		2.6854	0.58715
5.22386	0.716552		2.31963	0.640207		2.6854	0.521871
5.252	0.687961		2.33214	0.511309		2.69477	0.608757
5.26137	0.86352		2.34151	0.615448		2.72916	0.556051
5.26763	0.713077		2.35402	0.573496		2.73229	0.632875
5.27075	0.696406		2.36027	0.65368		2.73229	0.508731
5.28638	0.734898		2.39779	0.581061		2.74479	0.57536
5.30514	0.730207		2.40404	0.649493		2.76042	0.589846
5.31139	0.750442		2.40716	0.648694		2.76355	0.579292
5.31765	0.748021		2.40716	0.686275		2.76355	0.632785
5.32077	0.801696		2.41654	0.688948		2.76355	0.628734
5.35203	0.808692		2.41654	0.626418		2.79481	0.612329
5.36454	0.835443		2.4228	0.696316		2.80106	0.580687
5.37079	0.672407		2.4228	0.571956		2.81357	0.637394
5.37392	0.667055		2.42592	0.595549		2.81357	0.567823
5.3833	0.70257		2.4353	0.749759		2.81982	0.548662
5.38642	0.82165		2.45093	0.69627		2.82295	0.543976
5.38642	0.669126		2.45406	0.617624		2.83233	0.522491
5.40518	0.751739		2.48219	0.627668		2.83858	0.487648
5.44582	0.794708		2.48532	0.613426		2.8417	0.58419
5.4552	0.744136		2.48845	0.713901		2.8417	0.561458
5.48021	0.79827		2.50408	0.708223		2.8417	0.664474
5.48646	0.720443		2.5072	0.568391		2.86046	0.616577
5.53023	0.740167		2.51658	0.581227		2.86359	0.648725
5.58025	0.714		2.51658	0.608466		2.86984	0.598826
5.599	0.774654		2.52283	0.73297		2.8886	0.582965
5.61151	0.641071		2.52596	0.632733		2.89172	0.547337
5.61463	0.727126		2.54159	0.675249		2.89172	0.588797
5.64902	0.776203		2.56035	0.65889		2.89172	0.612989
5.65215	0.757119		2.56035	0.638846		2.89485	0.468861
5.68028	0.782178		2.56973	0.661836		2.89485	0.58239
5.68028	0.698846		2.57285	0.815659		2.89798	0.552773
5.69279	0.768354		2.58223	0.545215		2.90423	0.637612
5.7178	0.753605		2.58848	0.635945		2.90735	0.603113
5.73968	0.725692		2.60411	0.65436		2.90735	0.594249
5.75844	0.7782		2.61037	0.618519		2.91361	0.566221
5.75844	0.750611		2.64163	0.633433		2.92299	0.573972
5.77094	0.869934		2.64163	0.664308		2.92924	0.516538
5.77407	0.784289		2.65413	0.700495		2.94487	0.70509
5.78032	0.755619		2.66976	0.759111		2.948	0.506717
5.7897	0.773601		2.66976	0.63119		2.95112	0.651034
5.79595	0.712529		2.66976	0.609565		2.973	0.595119
5.8491	0.785804		2.68227	0.605932		2.97926	0.671127
5.85535	0.790629		2.6854	0.665891		2.99176	0.599249
5.85848	0.800855		2.69165	0.611072		2.99801	0.574596
5.87098	0.735317		2.69165	0.596674		3.00114	0.66436
5.87411	0.77198		2.72291	0.628427		3.01364	0.612452
5.90537	0.783168		2.72916	0.666921		3.01364	0.652674
5.94288	0.763454		2.73541	0.651042		3.01677	0.608449
5.94601	0.770352		2.73854	0.688679		3.02928	0.643854
5.98352	0.767442		2.74479	0.629842		3.03553	0.505466
6.00853	0.758784		2.75105	0.645635		3.04491	0.572268
6.01479	0.747475		2.78856	0.660741		3.05116	0.557714
6.03667	0.813053		2.81044	0.660059		3.06054	0.489255
6.03667	0.807274		2.82295	0.68984		3.06679	0.592749
6.03979	0.788571		2.82607	0.663243		3.07929	0.623418
6.07731	0.81373		2.82607	0.71803		3.10743	0.467545
6.11795	0.771992		2.8292	0.688737		3.11056	0.516883
6.12733	0.724316		2.85108	0.678571		3.11056	0.623434
6.23674	0.793556		2.86359	0.772996		3.11056	0.649902
6.243	0.778558		2.86359	0.747755		3.11056	0.65894
6.27738	0.834233		2.87922	0.715062		3.11994	0.603751
6.30865	0.805589		2.87922	0.63299		3.12931	0.662037
6.3149	0.77812		2.8886	0.724138		3.13869	0.629073
6.32428	0.790852		2.90423	0.666428		3.14807	0.698336
6.33678	0.729924		2.90735	0.606654		3.14807	0.697368
6.36492	0.834084		2.91048	0.766255		3.16058	0.623305
6.38055	0.786513		2.91673	0.741653		3.16683	0.684459
6.38368	0.747164		2.92611	0.775476		3.17621	0.603684
6.39931	0.758429		2.92924	0.642661		3.17621	0.658458
6.41806	0.840016		2.93549	0.606589		3.18871	0.582857
6.46808	0.96818		2.95112	0.693098		3.19809	0.624161
6.48684	0.797157		2.95737	0.670446		3.19809	0.672584
6.52123	0.826466		2.95737	0.593848		3.21372	0.616307
6.53686	0.756239		2.96363	0.678597		3.21372	0.666235
6.54624	0.751346		2.96363	0.664331		3.25124	0.607477
6.58063	0.724613		2.97926	0.707498		3.26687	0.687048
6.61814	0.784946		2.99176	0.643145		3.27624	0.632468
6.62439	0.736531		3.01364	0.690544		3.27937	0.627017
6.63064	0.857316		3.03865	0.724292		3.28562	0.764364
6.68379	0.799551		3.05741	0.694109		3.28562	0.666455
6.69942	0.800523		3.05741	0.692635		3.29188	0.593909
6.71818	0.829409		3.06366	0.81193		3.295	0.68486
6.73068	0.794172		3.07304	0.709747		3.29813	0.630604
6.77132	0.809417		3.0918	0.658017		3.30125	0.571738
6.78383	0.72189		3.09493	0.653034		3.30125	0.507448
6.84635	0.747695		3.09493	0.706638		3.30438	0.612754
6.89637	0.805403		3.09805	0.712437		3.31689	0.6407
6.94952	0.783298		3.10743	0.698524		3.34189	0.677011
6.96827	0.769417		3.11368	0.800643		3.34815	0.648305
6.96827	0.784307		3.11368	0.70339		3.34815	0.693653
6.99328	0.782168		3.11368	0.730741		3.36065	0.720993
7.00579	0.751005		3.11368	0.742176		3.36378	0.654501
7.15897	0.821377		3.11681	0.750188		3.38254	0.63164
7.22149	0.824117		3.11994	0.653569		3.39191	0.709614
7.22462	0.847762		3.12931	0.65812		3.40129	0.635143
7.25901	0.781292		3.14494	0.711457		3.40442	0.696292
7.41532	0.77038		3.16683	0.714386		3.40442	0.636842
7.49347	0.907267		3.16683	0.690996		3.41067	0.569713
7.58413	0.801718		3.17621	0.78882		3.41067	0.66565
7.60601	0.775582		3.17621	0.81215		3.42943	0.603742
7.61539	0.808497		3.17933	0.709205		3.42943	0.611142
7.64666	0.891724		3.18559	0.684352		3.45131	0.580747
7.64978	0.818942		3.19809	0.649112		3.46069	0.553223
7.67792	0.787179		3.21059	0.788181		3.47007	0.732673
7.68417	0.89708		3.21372	0.682603		3.47945	0.610532
7.6998	0.803065		3.21372	0.676761		3.4857	0.632804
7.92176	0.820065		3.2231	0.705681		3.49195	0.775694
8.09995	0.757824		3.28562	0.70301		3.50133	0.593849
8.16873	0.808978		3.28875	0.663722		3.51696	0.656359
8.35317	0.752676		3.32001	0.652735		3.52009	0.616648
8.52199	0.831098		3.32001	0.797896		3.52321	0.621279
9.96629	0.803833		3.32939	0.740612		3.53259	0.727624
0.694014	0.469345		3.33877	0.752643		3.57011	0.577059
0.694014	0.366942		3.34189	0.707947		3.57323	0.634295
0.784673	0.430532		3.34815	0.768293		3.64513	0.676727
0.812809	0.356164		3.3669	0.710891		3.65451	0.704217
0.878459	0.484483		3.37941	0.708388		3.66702	0.661218
0.897216	0.416546		3.38879	0.753301		3.68578	0.576246
0.915973	0.395946		3.40442	0.72167		3.69203	0.742767
0.925352	0.442451		3.40442	0.726969		3.69828	0.739375
0.944109	0.580769		3.40442	0.706226		3.70141	0.625132
0.953487	0.488		3.40754	0.721854		3.70453	0.625
0.991002	0.608445		3.4138	0.734859		3.72329	0.745773
1.01601	0.453911		3.41692	0.70836		3.73579	0.646645
1.03477	0.572664		3.47007	0.74		3.73579	0.642819
1.08166	0.609155		3.47945	0.779958		3.73579	0.664627
1.08791	0.535385		3.47945	0.62775		3.73892	0.683819
1.09417	0.496454		3.4857	0.82838		3.74205	0.590819
1.11918	0.581169		3.4857	0.691687		3.75455	0.593673
1.11918	0.581169		3.48883	0.744496		3.75768	0.797611
1.11918	0.545732		3.50133	0.721649		3.78269	0.66777
1.15669	0.504087		3.50758	0.737673		3.83271	0.600686
1.16607	0.589257		3.51696	0.783972		3.86084	0.650685
1.18483	0.516349		3.52009	0.716285		3.87647	0.530141
1.20046	0.610493		3.52321	0.729922		3.88898	0.67062
1.21921	0.690265		3.54197	0.631902		3.88898	0.696919
1.25673	0.603604		3.54197	0.801273		3.8921	0.611794
1.26923	0.593567		3.54197	0.728149		3.90461	0.56312
1.27548	0.710801		3.55135	0.734325		3.91711	0.602694
1.27548	0.473318		3.57011	0.704503		3.92649	0.621782
1.28799	0.662379		3.57011	0.773189		3.94212	0.767032
1.29424	0.614243		3.57323	0.750986		3.94525	0.73715
1.29737	0.626888		3.58886	0.725205		3.9515	0.610039
1.31613	0.620944		3.59824	0.728481		3.95775	0.589111
1.34113	0.753954		3.60137	0.72045		3.99214	0.711421
1.35051	0.62069		3.60762	0.805304		3.99839	0.68469
1.35364	0.568988		3.617	0.680188		4.00152	0.745052
1.35989	0.558408		3.62013	0.687648		4.00465	0.629794
1.35989	0.590231		3.62013	0.823613		4.02653	0.565905
1.36927	0.503448		3.62638	0.709914		4.02966	0.754684
1.38177	0.409259		3.63888	0.716749		4.04529	0.666323
1.3849	0.516919		3.64201	0.797399		4.04841	0.699244
1.39741	0.617403		3.65451	0.744112		4.08905	0.675969
1.40678	0.533175		3.66702	0.856204		4.09843	0.6555
1.40678	0.655022		3.67014	0.72874		4.11719	0.64401
1.41616	0.634454		3.67014	0.66591		4.11719	0.689529
1.44117	0.680945		3.67327	0.800409		4.12969	0.707552
1.4443	0.735669		3.72016	0.777778		4.13595	0.652367
1.4443	0.709677		3.73579	0.687968		4.1422	0.665161
1.47243	0.635628		3.73892	0.803763		4.14532	0.731788
1.50057	0.641711		3.74205	0.795349		4.1547	0.608238
1.50682	0.66118		3.77018	0.689931		4.16721	0.655359
1.50995	0.67364		3.78894	0.759398		4.17346	0.656988
1.51933	0.563805		3.78894	0.741284		4.19534	0.766857
1.52558	0.701149		3.79207	0.813003		4.2016	0.613979
1.55372	0.681756		3.79832	0.81054		4.22035	0.687023
1.56309	0.636943		3.80457	0.735347		4.22035	0.622981
1.57247	0.67973		3.84208	0.847002		4.22035	0.757576
1.57247	0.699583		3.85772	0.78699		4.22973	0.774471
1.58498	0.768182		3.86084	0.788633		4.22973	0.647989
1.59123	0.764264		3.87335	0.764815		4.28913	0.669268
1.59123	0.664491		3.8796	0.753949		4.30163	0.663133
1.59123	0.707928		3.88585	0.841571		4.31101	0.634607
1.60061	0.692828		3.88898	0.847411		4.32039	0.684497
1.61937	0.703804		3.88898	0.773632		4.32039	0.689621
1.61937	0.625604		3.90461	0.777225		4.35165	0.694264
1.62249	0.68021		3.90773	0.7259		4.35478	0.707107
1.62249	0.617122		3.92337	0.792798		4.36416	0.75378
1.63812	0.605081		3.92337	0.794304		4.38917	0.846293
1.66313	0.713137		3.93274	0.706742		4.39229	0.684698
1.67564	0.730245		3.94525	0.744982		4.39542	0.579794
1.67564	0.773449		3.96088	0.779692		4.39542	0.706533
1.68502	0.650966		3.96401	0.864939		4.42043	0.642435
1.69127	0.714663		3.98902	0.898592		4.42043	0.592375
1.69439	0.714098		3.99214	0.73815		4.42668	0.645397
1.69439	0.701164		3.99214	0.757414		4.42981	0.62616
1.70377	0.761173		4.00152	0.684492		4.44857	0.639838
1.71002	0.630911		4.03278	0.872211		4.45794	0.65323
1.71315	0.5963		4.03591	0.771668		4.46107	0.634222
1.71628	0.613408		4.04216	0.737593		4.4642	0.678385
1.72878	0.782178		4.05467	0.741991		4.50796	0.642316
1.73816	0.668269		4.06404	0.878378		4.50796	0.692271
1.7663	0.694957		4.06717	0.723582		4.52047	0.665439
1.77567	0.813754		4.07655	0.852845		4.52359	0.667743
1.77567	0.718078		4.0828	0.779236		4.53297	0.700145
1.77567	0.681055		4.09218	0.749714		4.53922	0.678822
1.77567	0.655133		4.09843	0.838772		4.55486	0.73623
1.78505	0.691283		4.12032	0.737962		4.56111	0.67235
1.79443	0.613904		4.12657	0.752137		4.57987	0.602137
1.79756	0.796399		4.15783	0.901695		4.58299	0.699094
1.80381	0.650507		4.16721	0.863901		4.59237	0.680408
1.80694	0.593429		4.17971	0.699634		4.59862	0.648875
1.81006	0.673256		4.18597	0.716809		4.60175	0.653932
1.82257	0.708384		4.20472	0.812198		4.62676	0.689334
1.82882	0.719557		4.24224	0.783487		4.63614	0.692021
1.84132	0.655172		4.2735	0.8746		4.64864	0.626633
1.85383	0.700118		4.29538	0.740302		4.65802	0.650087
1.86008	0.634328		4.30163	0.822967		4.65802	0.698874
1.86633	0.751889		4.30789	0.774157		4.69866	0.643132
1.86633	0.771318		4.33602	0.910105		4.70179	0.69986
1.87884	0.62474		4.3454	0.898513		4.7393	0.766818
1.8976	0.748459		4.3454	0.854859		4.76118	0.666229
1.8976	0.692132		4.34853	0.761357		4.76744	0.718323
1.90697	0.602767		4.35165	0.86729		4.78932	0.706316
1.91323	0.708333		4.37979	0.787521		4.79245	0.669432
1.91635	0.589423		4.39229	0.7686		4.80495	0.731208
1.91635	0.758663		4.41418	0.800454		4.82058	0.722587
1.92573	0.663079		4.42043	0.733402		4.82996	0.700363
1.93198	0.710345		4.43293	0.869405		4.84872	0.639588
1.94761	0.552795		4.43606	0.677974		4.84872	0.716066
1.95074	0.881356		4.43919	0.78714		4.85184	0.727955
1.95074	0.698768		4.44544	0.874539		4.87373	0.716452
1.95074	0.716418		4.44857	0.822068		4.87685	0.708769
1.95387	0.711035		4.45169	0.717019		4.88311	0.723818
1.96012	0.640449		4.47045	0.764297		4.89561	0.746425
1.96325	0.678186		4.47357	0.78411		4.89874	0.740548
1.96325	0.716078		4.47357	0.789735		4.91437	0.688568
1.9695	0.75179		4.51109	0.755497		4.9894	0.674556
1.97888	0.683585		4.51422	0.755625		4.99252	0.685997
1.97888	0.694841		4.53297	0.770457		5.0019	0.76118
2.00076	0.654397		4.5361	0.777599		5.01753	0.713968
2.00701	0.727891		4.54548	0.751033		5.04567	0.727683
2.01014	0.689914		4.54548	0.907615		5.0613	0.74232
2.01639	0.712707		4.56736	0.925269		5.07693	0.736842
2.0289	0.627053		4.62051	0.819745		5.08943	0.688663
2.05391	0.690852		4.62363	0.766719		5.09256	0.727232
2.06954	0.794718		4.63614	0.77079		5.13633	0.676967
2.06954	0.679671		4.66115	0.791401		5.14258	0.725949
2.07579	0.388077		4.67365	0.822332		5.16759	0.72373
2.07891	0.758267		4.69553	0.777433		5.18009	0.738414
2.08204	0.679592		4.70491	0.794195		5.19572	0.83017
2.08517	0.542718		4.71742	0.762506		5.20198	0.719723
2.09455	0.638704		4.7268	0.753363		5.21761	0.738169
2.1008	0.715655		4.73305	0.832783		5.22073	0.697869
2.11643	0.596476		4.75806	0.774161		5.23011	0.757699
2.12893	0.695608		4.75806	0.887981		5.31765	0.715006
2.12893	0.75		4.78932	0.789284		5.32077	0.7258
2.13206	0.490647		4.79245	0.754058		5.33328	0.677791
2.14769	0.746739		4.80182	0.8097		5.40205	0.745792
2.14769	0.632015		4.80495	0.851524		5.42081	0.665132
2.15394	0.634438		4.80808	0.84274		5.46145	0.688337
2.16332	0.757112		4.8112	0.742044		5.46145	0.849295
2.19146	0.766958		4.8112	0.77688		5.52085	0.716721
2.19458	0.73817		4.8112	0.751832		5.58337	0.721034
2.19771	0.454722		4.82996	0.810598		5.60525	0.709256
2.20084	0.710394		4.83934	0.786585		5.89286	0.749205
2.21334	0.625442		4.83934	0.786186		6.13983	0.684321
2.21647	0.738542		4.84872	0.742461		6.55249	0.800917
2.2321	0.726348		4.87998	0.895069		8.45634	0.868379
2.2321	0.762821		4.88936	0.783567		0.475181	0.298625
2.25086	0.699708		4.97376	0.807614		0.528326	0.247076
2.25711	0.804905		5.01128	0.808779		0.559588	0.305461
2.26023	0.725904		5.05192	0.794494		0.578345	0.296
2.26961	0.731855		5.07068	0.860477		0.615859	0.354317
2.27586	0.697318		5.0738	0.777671		0.618985	0.248432
2.27586	0.904348		5.13007	0.791606		0.622111	0.333893
2.27899	0.740854		5.24574	0.829051		0.640868	0.188766
2.28524	0.504138		5.27388	0.766122		0.656499	0.382514
2.28524	0.812222		5.31765	0.77459		0.694014	0.325037
2.28837	0.729084		5.39267	0.806452		0.700266	0.317731
2.29462	0.729622		5.44895	0.903109		0.740906	0.336648
2.29775	0.803279		5.45832	0.817416		0.740906	0.265993
2.30713	0.756148		5.48021	0.816108		0.756537	0.386581
2.31963	0.648035		5.58337	0.780253		0.778421	0.413621
2.32276	0.699623		5.69591	0.777636		0.781547	0.376506
2.33214	0.717998		6.25238	0.828844		0.784673	0.31732
2.36027	0.677738		0.340754	0.163664		0.794052	0.361823
2.38841	0.789256		0.543957	0.258929		0.80343	0.317676
2.39153	0.697993		0.543957	0.31127		0.806556	0.328244
2.39779	0.595497		0.703392	0.352113		0.822187	0.523904
2.41342	0.751704		0.712771	0.330914		0.831566	0.253817
2.41654	0.67452		0.728402	0.287654		0.834692	0.31338
2.41967	0.556835		0.747159	0.327846		0.837818	0.279167
2.4228	0.588906		0.831566	0.326781		0.840944	0.371547
2.42592	0.575668		0.831566	0.268959		0.844071	0.425197
2.42905	0.72549		0.831566	0.377841		0.859702	0.336186
2.4353	0.703069		0.878459	0.376676		0.86908	0.35369
2.44155	0.697945		0.912847	0.333714		0.872206	0.377537
2.45406	0.815161		0.915973	0.389628		0.875333	0.366492
2.45718	0.702413		0.925352	0.427746		0.878459	0.354351
2.48845	0.769826		0.944109	0.346728		0.884711	0.373351
2.48845	0.619938		0.950361	0.347032		0.884711	0.341787
2.49782	0.703345		0.969118	0.379437		0.909721	0.39863
2.49782	0.735051		0.972244	0.342889		0.925352	0.324918
2.51658	0.649194		0.991002	0.377381		0.928478	0.385214
2.54159	0.685497		0.991002	0.387057		0.937856	0.457317
2.5541	0.655698		1.00976	0.451117		0.950361	0.372549
2.5541	0.77958		1.03477	0.415829		0.953487	0.296404
2.55722	0.695578		1.05353	0.374861		0.956613	0.348917
2.56035	0.802155		1.05353	0.517665		0.965992	0.520202
2.56035	0.69348		1.08166	0.504373		0.981623	0.383394
2.5666	0.537656		1.08166	0.342914		1.02226	0.402709
2.56973	0.607988		1.08166	0.524242		1.02852	0.433465
2.58536	0.650669		1.09417	0.474898		1.03477	0.451569
2.59786	0.664269		1.10042	0.308501		1.03789	0.454172
2.60099	0.655118		1.10042	0.507937		1.04415	0.346833
2.60411	0.643243		1.11605	0.383459		1.04415	0.362256
2.60411	0.777778		1.13793	0.36004		1.0504	0.366412
2.60724	0.622853		1.16607	0.310316		1.0629	0.513595
2.61662	0.702181		1.16607	0.430219		1.07853	0.410226
2.61975	0.649109		1.17545	0.392894		1.08166	0.343254
2.626	0.670927		1.18483	0.537589		1.08166	0.426634
2.62912	0.644444		1.1942	0.425864		1.08479	0.442038
2.62912	0.709705		1.21296	0.389167		1.09417	0.41816
2.6385	0.586518		1.23172	0.408714		1.10667	0.47012
2.64163	0.683657		1.23172	0.425486		1.11292	0.313933
2.64475	0.621145		1.23797	0.390148		1.11918	0.392114
2.64475	0.602994		1.24735	0.377841		1.12543	0.375783
2.64788	0.615105		1.26923	0.409274		1.12543	0.39604
2.65101	0.6784		1.27548	0.403162		1.12855	0.472513
2.65726	0.695012		1.27548	0.551351		1.15044	0.416761
2.66664	0.716205		1.28799	0.539267		1.15669	0.377937
2.66664	0.61147		1.29737	0.491706		1.15982	0.495327
2.67289	0.740901		1.29737	0.387127		1.16294	0.441805
2.67289	0.669014		1.313	0.448239		1.1942	0.448884
2.67602	0.664596		1.31613	0.480046		1.19733	0.455952
2.6854	0.775271		1.31613	0.392724		1.19733	0.521088
2.68852	0.659509		1.32238	0.541613		1.19733	0.331889
2.69165	0.78702		1.32238	0.431633		1.20358	0.483061
2.69477	0.624185		1.32238	0.564753		1.20671	0.395897
2.7104	0.743568		1.33176	0.458065		1.20671	0.468447
2.71978	0.602076		1.33176	0.382063		1.21609	0.446101
2.74792	0.776502		1.34113	0.477197		1.21921	0.49936
2.7573	0.733777		1.35051	0.512456		1.22234	0.408568
2.77293	0.738551		1.35051	0.505263		1.22547	0.445455
2.78231	0.708035		1.35989	0.441176		1.23172	0.488834
2.78543	0.855908		1.35989	0.438508		1.23797	0.559322
2.78543	0.699921		1.38177	0.624294		1.24735	0.506345
2.78856	0.722267		1.38803	0.493333		1.2536	0.480815
2.79169	0.816271		1.38803	0.465897		1.25673	0.443219
2.79794	0.736626		1.38803	0.445783		1.27236	0.48568
2.80419	0.667411		1.39741	0.476546		1.27861	0.365832
2.80419	0.546618		1.40366	0.441495		1.27861	0.464773
2.82295	0.762025		1.41616	0.41636		1.27861	0.431435
2.86984	0.579545		1.43492	0.564576		1.28174	0.517024
2.87922	0.661638		1.44117	0.517396		1.29112	0.442184
2.8886	0.557971		1.44117	0.359034		1.29112	0.377859
2.8886	0.668113		1.4443	0.479751		1.30362	0.39414
2.89798	0.671253		1.4443	0.528		1.30362	0.410029
2.90735	0.798969		1.45368	0.437853		1.30987	0.440126
2.92611	0.668094		1.45368	0.476434		1.313	0.521092
2.92611	0.679739		1.45993	0.521205		1.31613	0.313711
2.92924	0.677513		1.46306	0.441093		1.31613	0.312083
2.96363	0.683983		1.46931	0.590452		1.31925	0.38574
2.973	0.791181		1.47243	0.511401		1.3255	0.454448
2.97613	0.669009		1.47869	0.399493		1.33801	0.462203
3.00427	0.771888		1.48807	0.453333		1.36302	0.458947
3.00739	0.71418		1.49744	0.536996		1.36927	0.431527
3.02615	0.67129		1.50057	0.468293		1.3724	0.435516
3.02615	0.611111		1.50682	0.477701		1.37865	0.45605
3.02928	0.646862		1.51307	0.558247		1.38177	0.491111
3.02928	0.68		1.5162	0.553653		1.40991	0.411872
3.04803	0.751156		1.5162	0.39689		1.40991	0.548662
3.05116	0.729447		1.5162	0.566589		1.41616	0.384877
3.05116	0.702664		1.51933	0.462417		1.41616	0.573418
3.05741	0.75		1.51933	0.557979		1.41929	0.554335
3.07304	0.756736		1.51933	0.557979		1.41929	0.427495
3.07617	0.643979		1.52871	0.5321		1.42867	0.404425
3.0918	0.755539		1.54434	0.423671		1.43805	0.574282
3.09493	0.560589		1.56309	0.462963		1.44117	0.43614
3.09805	0.694464		1.5756	0.5625		1.4568	0.471183
3.11056	0.712241		1.57872	0.507538		1.46306	0.369376
3.11368	0.665775		1.58498	0.455117		1.46618	0.405709
3.11681	0.675017		1.59123	0.418242		1.47243	0.47432
3.13244	0.744428		1.59123	0.583047		1.47869	0.44082
3.13244	0.720345		1.60061	0.458371		1.48181	0.434066
3.14494	0.79088		1.60373	0.45278		1.48494	0.40633
3.14807	0.780015		1.60686	0.516064		1.49119	0.414062
3.15432	0.839434		1.61311	0.444828		1.49432	0.496366
3.15432	0.566218		1.62874	0.502896		1.49744	0.491282
3.1637	0.731214		1.64437	0.480804		1.50057	0.425532
3.16995	0.672414		1.65688	0.494865		1.5037	0.460287
3.17308	0.774809		1.66313	0.492137		1.50995	0.488372
3.17933	0.675748		1.67251	0.609339		1.52245	0.533406
3.17933	0.62739		1.67251	0.581522		1.52558	0.56092
3.18246	0.71539		1.68502	0.504682		1.52558	0.442029
3.20747	0.780822		1.68814	0.500928		1.53183	0.482759
3.21059	0.694388		1.7194	0.635104		1.53496	0.489044
3.2231	0.695682		1.7194	0.558943		1.53808	0.414141
3.2356	0.552589		1.7194	0.488021		1.55059	0.529349
3.24498	0.716356		1.72878	0.407216		1.55059	0.395534
3.24811	0.667309		1.74129	0.438583		1.55372	0.490138
3.25124	0.671401		1.74129	0.553678		1.55684	0.583138
3.26687	0.647059		1.74754	0.52587		1.55997	0.54476
3.26687	0.749104		1.75692	0.620994		1.56622	0.367572
3.26999	0.700134		1.75692	0.62237		1.56622	0.580533
3.27937	0.825984		1.76004	0.484927		1.56935	0.512245
3.31376	0.812261		1.76317	0.554028		1.57247	0.677898
3.32001	0.700066		1.7788	0.512613		1.57247	0.437772
3.33877	0.738079		1.78505	0.562008		1.5756	0.423174
3.34815	0.700458		1.78818	0.652968		1.57872	0.55131
3.35127	0.787078		1.79131	0.601891		1.57872	0.507538
3.36378	0.637441		1.79443	0.606125		1.59123	0.479284
3.37003	0.65373		1.80381	0.647587		1.59436	0.541977
3.37003	0.596899		1.80381	0.533765		1.59436	0.469613
3.38254	0.620413		1.81632	0.571288		1.60061	0.406349
3.38566	0.779698		1.83195	0.530797		1.60373	0.568736
3.39817	0.737449		1.83195	0.548689		1.60373	0.521341
3.40129	0.70512		1.83195	0.64184		1.60999	0.5359
3.40442	0.753633		1.84132	0.641612		1.60999	0.492823
3.40442	0.78289		1.84132	0.65227		1.61624	0.565027
3.4138	0.882781		1.84758	0.532432		1.61624	0.467873
3.4138	0.641975		1.86008	0.609631		1.62249	0.586441
3.42318	0.627867		1.86008	0.630297		1.62874	0.432724
3.42943	0.647962		1.86633	0.473434		1.63187	0.389843
3.43255	0.569502		1.87571	0.61792		1.635	0.44247
3.43568	0.586133		1.88822	0.609485		1.64125	0.396526
3.43881	0.669507		1.88822	0.469308		1.64125	0.390045
3.43881	0.762301		1.88822	0.584705		1.66001	0.44547
3.44819	0.651122		1.89134	0.538736		1.66313	0.580153
3.44819	0.650737		1.89447	0.496721		1.68502	0.546099
3.44819	0.722805		1.90385	0.525907		1.69127	0.480889
3.45444	0.775439		1.91323	0.590164		1.69127	0.605145
3.46069	0.718365		1.91323	0.556364		1.69439	0.44065
3.47007	0.753053		1.91635	0.475194		1.69439	0.539841
3.47007	0.667468		1.91635	0.612388		1.70065	0.563147
3.47319	0.748652		1.92573	0.647059		1.71002	0.474415
3.47945	0.788244		1.93198	0.574884		1.73191	0.482999
3.48257	0.702839		1.93511	0.557156		1.73503	0.512465
3.48883	0.567939		1.94761	0.600771		1.73816	0.518173
3.48883	0.72609		1.95074	0.641316		1.74129	0.561492
3.50133	0.687538		1.95074	0.53379		1.75692	0.581179
3.50446	0.768334		1.95387	0.534188		1.76317	0.588113
3.51383	0.705144		1.96012	0.641104		1.7788	0.503986
3.52634	0.66588		1.9695	0.534351		1.78193	0.458568
3.53259	0.843284		1.9695	0.57377		1.78193	0.58642
3.53259	0.669828		1.97888	0.648566		1.78193	0.621592
3.53884	0.643182		1.982	0.550347		1.78505	0.468417
3.5451	0.632107		1.98826	0.567857		1.78505	0.463474
3.5451	0.63		1.99763	0.518669		1.78818	0.534579
3.55135	0.685163		2.01014	0.608325		1.79131	0.547801
3.56698	0.723985		2.01639	0.478842		1.79443	0.477935
3.57011	0.691702		2.0414	0.566349		1.80381	0.498704
3.58261	0.631405		2.04453	0.673532		1.81944	0.479802
3.59199	0.836245		2.04765	0.632239		1.81944	0.523852
3.60137	0.659416		2.05078	0.545303		1.82569	0.521429
3.60449	0.698788		2.05703	0.698514		1.82569	0.560999
3.60449	0.815994		2.06016	0.580617		1.82569	0.55303
3.617	0.630518		2.09142	0.671013		1.82569	0.514537
3.62325	0.790048		2.10705	0.536197		1.8382	0.558935
3.62638	0.656852		2.11018	0.614754		1.8382	0.539945
3.6295	0.717996		2.11956	0.565		1.86946	0.511986
3.66077	0.668379		2.13206	0.691684		1.87259	0.618163
3.67952	0.716809		2.13519	0.560295		1.87571	0.515021
3.68265	0.769432		2.15394	0.433333		1.88197	0.557924
3.6889	0.793544		2.15707	0.54849		1.90072	0.568756
3.69203	0.636658		2.16645	0.58481		1.90385	0.480284
3.72329	0.692442		2.16645	0.693		1.92573	0.706422
3.73267	0.674958		2.17895	0.509131		1.92573	0.589474
3.74517	0.814412		2.18521	0.584448		1.92886	0.57342
3.74517	0.655003		2.19146	0.599658		1.92886	0.542179
3.74517	0.748282		2.19458	0.522321		1.93198	0.510322
3.76393	0.602603		2.19771	0.603952		1.93198	0.601753
3.77018	0.715727		2.19771	0.679227		1.93824	0.587121
3.77331	0.777205		2.20084	0.605331		1.94761	0.449171
3.77331	0.61676		2.21021	0.607388		1.94761	0.615613
3.84521	0.701254		2.21959	0.479082		1.94761	0.503231
3.85772	0.781013		2.21959	0.549111		1.95699	0.468563
3.87335	0.594245		2.22897	0.58347		1.97262	0.541631
3.8796	0.744451		2.2321	0.544207		1.99138	0.530833
3.91711	0.702354		2.2321	0.575342		1.99138	0.488497
3.92649	0.647757		2.23522	0.569268		2.00389	0.541385
3.96088	0.779692		2.23522	0.591398		2.00389	0.514446
3.96088	0.652756		2.23835	0.452878		2.00701	0.543607
3.96401	0.665617		2.24148	0.585784		2.00701	0.541772
3.97338	0.720113		2.25711	0.491826		2.01952	0.675732
3.97338	0.763363		2.26961	0.517463		2.0289	0.548605
3.98276	0.774468		2.27899	0.541203		2.0414	0.517023
3.98902	0.571429		2.31338	0.509642		2.0414	0.578901
4.01403	0.674724		2.31651	0.623213		2.04453	0.567708
4.01403	0.679006		2.32276	0.558647		2.05391	0.542079
4.04216	0.643604		2.32276	0.592032		2.05391	0.618062
4.05467	0.663088		2.32901	0.625		2.05391	0.480263
4.06404	0.627413		2.34151	0.681529		2.05703	0.598726
4.06404	0.697799		2.34464	0.614754		2.06016	0.53231
4.07655	0.627225		2.35089	0.540618		2.06016	0.553782
4.07967	0.682889		2.35715	0.606109		2.06641	0.683557
4.08905	0.556359		2.35715	0.503674		2.06641	0.571305
4.09531	0.566119		2.35715	0.693015		2.06954	0.602366
4.10156	0.682978		2.38841	0.587692		2.07266	0.558551
4.13595	0.581028		2.39779	0.59596		2.08204	0.612695
4.14532	0.691706		2.40716	0.582892		2.08829	0.540453
4.1547	0.678407		2.40716	0.482759		2.09767	0.59015
4.16096	0.692508		2.40716	0.533981		2.09767	0.557309
4.18284	0.604882		2.41654	0.568801		2.11956	0.517953
4.19222	0.73925		2.4228	0.574926		2.12893	0.601059
4.19534	0.637227		2.4353	0.513852		2.13519	0.607111
4.23286	0.76454		2.43843	0.569759		2.14769	0.615591
4.23286	0.820109		2.44155	0.587218		2.16332	0.667954
4.23598	0.76338		2.45093	0.587266		2.16645	0.508811
4.24536	0.680702		2.45093	0.511082		2.16957	0.564228
4.24536	0.791375		2.45406	0.585384		2.17583	0.621429
4.26412	0.704545		2.45406	0.541379		2.18208	0.526395
4.27037	0.768711		2.46031	0.578251		2.18208	0.53983
4.27662	0.783057		2.46969	0.572464		2.18833	0.504686
4.27662	0.73906		2.48219	0.67632		2.18833	0.704935
4.27662	0.713615		2.48845	0.532086		2.18833	0.59778
4.28288	0.72679		2.48845	0.681507		2.19458	0.528614
4.29226	0.707367		2.5072	0.680237		2.19771	0.514641
4.30163	0.704197		2.5072	0.513773		2.20709	0.500354
4.30476	0.888961		2.52596	0.574272		2.21959	0.566188
4.30789	0.684891		2.53846	0.692242		2.22272	0.541921
4.31101	0.635777		2.54784	0.576787		2.22272	0.524336
4.31414	0.734043		2.5541	0.587347		2.22272	0.5141
4.31727	0.672674		2.56035	0.512516		2.22272	0.543163
4.32039	0.761013		2.56035	0.669118		2.22585	0.561072
4.32664	0.679431		2.56035	0.556764		2.22897	0.554002
4.32664	0.693734		2.5791	0.487013		2.23522	0.564325
4.3329	0.746365		2.58223	0.618727		2.2446	0.661751
4.35478	0.612308		2.58223	0.637838		2.25086	0.546282
4.36103	0.711735		2.58536	0.603209		2.26649	0.550494
4.36728	0.600344		2.60099	0.720971		2.27274	0.491548
4.39542	0.721766		2.60411	0.587033		2.27586	0.609715
4.42668	0.914138		2.60724	0.470389		2.27899	0.591721
4.43606	0.732576		2.61037	0.518312		2.27899	0.579952
4.45169	0.657737		2.61037	0.573883		2.29462	0.534985
4.45482	0.758786		2.61975	0.627246		2.304	0.578039
4.4642	0.713287		2.63538	0.566532		2.31025	0.570216
4.50171	0.622299		2.6385	0.570656		2.32276	0.625421
4.50796	0.669142		2.64788	0.604137		2.32276	0.620718
4.52047	0.741158		2.65413	0.647597		2.32588	0.568373
4.5486	0.738579		2.66039	0.629904		2.32901	0.459877
4.5486	0.708029		2.67289	0.459184		2.33526	0.548056
4.56736	0.668038		2.67289	0.691188		2.34151	0.521588
4.57361	0.670793		2.69165	0.636364		2.34777	0.552612
4.608	0.718674		2.70415	0.549555		2.35402	0.64414
4.62676	0.697784		2.7104	0.484087		2.35402	0.577011
4.63926	0.72179		2.71353	0.551111		2.36965	0.527855
4.67052	0.737414		2.72916	0.585906		2.37903	0.596863
4.67365	0.747126		2.73854	0.588314		2.38841	0.641478
4.68616	0.752132		2.74479	0.637618		2.39153	0.766533
4.68616	0.67951		2.74792	0.631466		2.40404	0.568787
4.68928	0.693802		2.7573	0.517302		2.40404	0.538515
4.69241	0.682273		2.76042	0.626241		2.40404	0.601251
4.69866	0.70796		2.76355	0.714055		2.40404	0.56963
4.72054	0.693615		2.78231	0.641673		2.41342	0.521974
4.76744	0.746451		2.78231	0.640288		2.43217	0.70471
4.77056	0.644698		2.78856	0.477772		2.43217	0.623897
4.7987	0.655423		2.79169	0.505949		2.43843	0.588235
4.80495	0.731905		2.79169	0.608725		2.44155	0.63964
4.80808	0.691236		2.79481	0.830084		2.4478	0.761673
4.81433	0.754902		2.79481	0.573813		2.45406	0.635628
4.82371	0.676754		2.80419	0.654267		2.46031	0.551893
4.83309	0.659838		2.80419	0.664937		2.46969	0.567121
4.84246	0.723494		2.80732	0.649783		2.48219	0.594757
4.8581	0.736144		2.81357	0.582524		2.48845	0.559775
4.86122	0.714286		2.81357	0.660308		2.48845	0.627266
4.86122	0.72902		2.81982	0.653623		2.48845	0.592703
4.86435	0.754607		2.82607	0.580604		2.4947	0.562368
4.87685	0.753987		2.84796	0.608144		2.50408	0.66473
4.88623	0.724282		2.84796	0.595425		2.51033	0.560754
4.88936	0.752647		2.84796	0.649323		2.51345	0.740331
4.90499	0.740094		2.85734	0.655667		2.52283	0.597335
4.90811	0.63332		2.86359	0.664731		2.52283	0.635433
4.92375	0.762712		2.86984	0.498913		2.52909	0.699827
4.9894	0.757835		2.86984	0.746949		2.53221	0.68819
4.9894	0.786207		2.87609	0.653873		2.54784	0.6803
4.9894	0.695425		2.87609	0.7897		2.55097	0.551724
4.99252	0.734929		2.87922	0.586624		2.5541	0.56815
4.99565	0.663346		2.89485	0.796217		2.55722	0.616893
5.0019	0.724638		2.91048	0.717257		2.56035	0.529412
5.00503	0.714732		2.91673	0.699925		2.5666	0.602348
5.00503	0.752703		2.92924	0.651147		2.5791	0.657895
5.01753	0.73861		2.95112	0.920976		2.59786	0.660572
5.04567	0.741387		2.95112	0.624339		2.61037	0.514797
5.04879	0.75432		2.96988	0.705271		2.62912	0.625744
5.0613	0.74232		2.99801	0.615138		2.62912	0.596031
5.11444	0.739268		2.99801	0.596393		2.66039	0.565073
5.1332	0.71986		3.00739	0.638354		2.66664	0.608417
5.14883	0.744912		3.00739	0.64219		2.66664	0.62813
5.16134	0.730531		3.01052	0.636905		2.67289	0.603814
5.16446	0.757798		3.01677	0.600498		2.67914	0.802434
5.16759	0.733363		3.02615	0.587735		2.6854	0.730442
5.18009	0.713916		3.02928	0.633748		2.68852	0.575636
5.18322	0.710978		3.0324	0.65408		2.70103	0.586558
5.18322	0.679787		3.04803	0.643564		2.7104	0.62106
5.18947	0.72967		3.05116	0.661695		2.71666	0.677319
5.18947	0.715517		3.05116	0.642528		2.71666	0.716406
5.18947	0.729991		3.05116	0.628461		2.73541	0.673595
5.18947	0.779343		3.06366	0.774092		2.73854	0.549561
5.18947	0.738763		3.11056	0.593675		2.74479	0.521068
5.18947	0.727432		3.12306	0.633481		2.74792	0.626068
5.2051	0.725806		3.1512	0.637975		2.76668	0.631241
5.22699	0.752475		3.1512	0.746114		2.79169	0.701493
5.23324	0.708422		3.1512	0.563758		2.79481	0.611073
5.23949	0.770575		3.17308	0.651895		2.79794	0.605958
5.26137	0.746673		3.17621	0.741606		2.79794	0.744592
5.26763	0.717327		3.19184	0.639724		2.80106	0.651163
5.26763	0.768004		3.19184	0.694086		2.81044	0.608254
5.28013	0.760126		3.24498	0.650784		2.81357	0.516351
5.29264	0.641531		3.27937	0.723948		2.8167	0.631395
5.30201	0.76951		3.27937	0.651958		2.8292	0.637324
5.30827	0.737299		3.30125	0.670902		2.83545	0.78801
5.31452	0.655359		3.30438	0.739161		2.83545	0.700386
5.31765	0.725683		3.31063	0.667718		2.83858	0.682194
5.31765	0.758698		3.31376	0.697368		2.8417	0.763866
5.32077	0.753764		3.32001	0.598647		2.86671	0.60568
5.3239	0.692276		3.32939	0.736006		2.86671	0.694171
5.3364	0.729176		3.33252	0.623027		2.86671	0.784431
5.3364	0.765128		3.34189	0.655426		2.88235	0.69012
5.33953	0.769369		3.34815	0.666045		2.89172	0.529176
5.34265	0.757535		3.36065	0.74446		2.89798	0.70068
5.34578	0.750329		3.36378	0.696891		2.91048	0.673661
5.34891	0.747815		3.37003	0.656917		2.91986	0.629804
5.35516	0.729246		3.39817	0.62328		2.91986	0.674855
5.35829	0.775215		3.40129	0.690355		2.93549	0.866236
5.36454	0.736797		3.40754	0.764912		2.94487	0.683104
5.3833	0.697448		3.40754	0.69827		2.94487	0.603459
5.38955	0.761821		3.44193	0.661659		2.95425	0.600381
5.39893	0.709532		3.45131	0.730642		2.95425	0.709992
5.40518	0.728614		3.46694	0.697046		2.95425	0.777138
5.42081	0.744206		3.48883	0.658796		2.95737	0.641791
5.42081	0.734124		3.52634	0.61978		2.95737	0.648389
5.42081	0.7513		3.52634	0.706324		2.97926	0.644354
5.44582	0.764035		3.52634	0.61978		2.99176	0.566272
5.4552	0.734737		3.5576	0.842339		2.99176	0.570662
5.46458	0.737553		3.57011	0.774763		2.99801	0.647535
5.47395	0.731106		3.58574	0.656178		3.02928	0.616805
5.47708	0.742688		3.60762	0.710154		3.0324	0.628645
5.48333	0.731138		3.66389	0.63765		3.03553	0.577976
5.48646	0.687966		3.70453	0.600913		3.03865	0.750579
5.50209	0.72908		3.74205	0.730769		3.07304	0.636658
5.50522	0.777827		3.74517	0.692086		3.07617	0.721937
5.54273	0.748417		3.7608	0.688215		3.08242	0.618958
5.55836	0.789871		3.77018	0.77907		3.09493	0.803571
5.59275	0.732296		3.77956	0.64687		3.10743	0.652659
5.59275	0.770125		3.8077	0.658023		3.11368	0.626809
5.60213	0.72404		3.8202	0.789406		3.12306	0.592878
5.60525	0.805843		3.82958	0.665038		3.12619	0.779423
5.60838	0.715311		3.83896	0.794822		3.13244	0.774942
5.62089	0.739613		3.84208	0.790862		3.14182	0.674497
5.63964	0.818883		3.84208	0.712051		3.14494	0.861301
5.64277	0.74433		3.85772	0.737597		3.14807	0.599762
5.68654	0.763965		3.86084	0.697346		3.14807	0.748699
5.69279	0.702817		3.87335	0.689099		3.15745	0.693681
5.71154	0.773825		3.89523	0.598751		3.16058	0.602503
5.7303	0.778675		3.89523	0.622689		3.16058	0.618727
5.73655	0.791631		3.92337	0.661222		3.1637	0.744665
5.75531	0.80781		3.92337	0.82893		3.17308	0.731268
5.76469	0.74086		3.96088	0.730681		3.18871	0.819277
5.78032	0.755928		3.96088	0.81584		3.18871	0.740203
5.79908	0.717879		3.96401	0.663874		3.19809	0.667319
5.82409	0.762899		3.99527	0.759358		3.21997	0.756241
5.83659	0.772765		3.99527	0.690811		3.21997	0.746377
5.90849	0.777458		4.00777	0.819169		3.2231	0.667746
5.95851	0.777008		4.03278	0.738409		3.22935	0.739442
6.10544	0.785915		4.06092	0.763668		3.22935	0.668176
6.12733	0.790004		4.07342	0.719095		3.24498	0.725367
6.13045	0.751341		4.08593	0.80679		3.27624	0.624925
6.13983	0.788438		4.09218	0.684266		3.27937	0.649938
6.20236	0.806176		4.09218	0.707568		3.2825	0.651769
6.23674	0.786362		4.09843	0.69734		3.31063	0.699934
6.34303	0.788267		4.11094	0.709277		3.31376	0.831373
6.44933	0.797141		4.12969	0.741302		3.31376	0.73255
6.58688	0.734658		4.14845	0.803269		3.33877	0.642599
6.59938	0.788569		4.15783	0.731976		3.34502	0.811221
0.5252	0.324324		4.16408	0.79952		3.36378	0.810852
0.850323	0.461017		4.17659	0.78083		3.39191	0.740614
1.00976	0.431242		4.17659	0.754376		3.39817	0.845257
1.01601	0.607477		4.2016	0.828607		3.4138	0.75
1.03477	0.618692		4.22661	0.794827		3.41692	0.661622
1.03477	0.629278		4.25787	0.713089		3.41692	0.645981
1.07228	0.711618		4.31101	0.7446		3.42005	0.653915
1.07228	0.433628		4.32664	0.705403		3.44506	0.76
1.08166	0.667954		4.36728	0.722711		3.44819	0.588267
1.11918	0.584013		4.36728	0.711303		3.45131	0.723934
1.14731	0.629503		4.37041	0.783193		3.47945	0.636
1.14731	0.697719		4.40792	0.6868		3.4857	0.662901
1.15356	0.580189		4.4173	0.805587		3.52634	0.657343
1.17545	0.574046		4.42043	0.815926		3.52947	0.735984
1.26923	0.629457		4.43293	0.680749		3.53572	0.76626
1.28799	0.634823		4.44544	0.671705		3.5451	0.706983
1.32238	0.652778		4.45482	0.842697		3.55448	0.64201
1.32238	0.691176		4.46732	0.712718		3.55448	0.710181
1.33176	0.68932		4.48608	0.768201		3.56073	0.628934
1.36927	0.756477		4.49546	0.820776		3.58886	0.721106
1.36927	0.648889		4.50484	0.764051		3.62013	0.716141
1.38803	0.6		4.54548	0.789788		3.62013	0.716141
1.38803	0.683077		4.56423	0.796074		3.63263	0.833572
1.40678	0.655022		4.56423	0.676239		3.63576	0.728697
1.41304	0.581725		4.56736	0.79359		3.65451	0.664582
1.45993	0.705438		4.57361	0.815496		3.69515	0.64344
1.48494	0.634179		4.58299	0.736683		3.70453	0.733292
1.5037	0.645638		4.58299	0.769958		3.70766	0.760744
1.50682	0.624352		4.59862	0.724631		3.71078	0.753173
1.53808	0.689076		4.60175	0.851852		3.71391	0.75717
1.53808	0.653386		4.62676	0.78473		3.7483	0.608012
1.54434	0.61596		4.65802	0.718072		3.76393	0.737293
1.54434	0.637419		4.67052	0.747		3.76706	0.758339
1.55059	0.640827		4.67365	0.72998		3.77956	0.748607
1.56309	0.70028		4.69241	0.818876		3.78894	0.75
1.58498	0.722222		4.73305	0.831411		3.78894	0.715044
1.58498	0.599291		4.73617	0.849215		3.81082	0.714537
1.5881	0.692098		4.74868	0.779374		3.81082	0.762351
1.59123	0.713885		4.76744	0.793857		3.81395	0.696745
1.59123	0.623011		4.77056	0.763		3.86397	0.847156
1.59748	0.675033		4.77994	0.763355		3.87335	0.662213
1.60999	0.695946		4.77994	0.699451		3.88585	0.677384
1.61937	0.623345		4.83621	0.818952		3.92649	0.62581
1.62562	0.703654		4.85184	0.835307		3.93274	0.903736
1.62874	0.565689		4.86435	0.803719		3.94212	0.871458
1.62874	0.487371		4.89561	0.733833		3.94838	0.636593
1.62874	0.690981		4.91437	0.75942		3.95463	0.765738
1.63812	0.65582		4.92375	0.751431		3.97964	0.713165
1.64437	0.747159		4.93938	0.778325		3.98276	0.844268
1.67251	0.611429		4.94876	0.829665		3.98589	0.709911
1.67564	0.748603		4.95813	0.742162		3.98902	0.633565
1.67564	0.76681		4.99877	0.79041		4.02028	0.845496
1.69439	0.689567		5.04879	0.729779		4.03278	0.740528
1.70377	0.67201		5.05505	0.755607		4.05154	0.690096
1.71002	0.718791		5.07068	0.749538		4.05467	0.781325
1.72878	0.597192		5.10194	0.812344		4.06404	0.769231
1.73816	0.763736		5.14258	0.955285		4.07342	0.808313
1.74129	0.755767		5.16134	0.75943		4.08905	0.754761
1.74441	0.718147		5.16134	0.753193		4.09843	0.741935
1.75379	0.582555		5.17697	0.675367		4.10781	0.674538
1.76004	0.871517		5.18322	0.822829		4.11094	0.66616
1.7663	0.704489		5.2051	0.777311		4.13282	0.754997
1.77567	0.727273		5.21448	0.73838		4.13595	0.665828
1.77567	0.541468		5.2645	0.767898		4.19534	0.701149
1.77567	0.557957		5.28013	0.781583		4.19534	0.778422
1.77567	0.683514		5.28326	0.784951		4.20785	0.684291
1.7788	0.71125		5.28638	0.751222		4.22661	0.77081
1.7788	0.621179		5.29889	0.748675		4.28288	0.635436
1.7788	0.595188		5.29889	0.874613		4.286	0.824414
1.78505	0.722785		5.31452	0.794021		4.30163	0.707455
1.78818	0.463158		5.39893	0.790751		4.30476	0.767987
1.80381	0.674854		5.42706	0.749568		4.31101	0.777339
1.82257	0.62959		5.45207	0.774767		4.32977	0.716503
1.8382	0.767624		5.48646	0.902778		4.33915	0.748652
1.8382	0.743363		5.50522	0.848675		4.36103	0.686178
1.84132	0.750318		5.52085	0.790157		4.37041	0.713629
1.84132	0.612266		5.56774	0.831466		4.37354	0.742963
1.84758	0.649451		5.81158	0.826222		4.37979	0.829976
1.86633	0.72276		5.87723	0.844564		4.40792	0.786392
1.87884	0.593287		6.14296	0.840462		4.41418	0.711335
1.89134	0.658324		6.81509	0.771955		4.44544	0.742947
1.89447	0.680135		0.950361	0.487179		4.45169	0.72211
1.8976	0.61005		0.950361	0.550725		4.46732	0.825534
1.90385	0.762203		0.972244	0.423129		4.51422	0.752475
1.90385	0.795039		0.991002	0.509646		4.54235	0.737189
1.90697	0.664488		1.00976	0.466089		4.57049	0.810421
1.91323	0.703448		1.01601	0.448276		4.57987	0.675426
1.92573	0.64638		1.06603	0.512012		4.5955	0.713592
1.93198	0.678375		1.07228	0.461642		4.5955	0.689817
1.94449	0.691111		1.07228	0.487216		4.59862	0.72214
1.95387	0.663482		1.08166	0.51952		4.60487	0.84558
1.96012	0.706877		1.08479	0.403958		4.61738	0.795369
1.96325	0.815584		1.08791	0.481994		4.65177	0.83831
1.97575	0.76699		1.1098	0.517493		4.67678	0.751759
1.97888	0.578082		1.11918	0.542424		4.70804	0.783151
1.97888	0.416447		1.12855	0.469441		4.73305	0.729287
1.97888	0.569245		1.12855	0.523948		4.77056	0.747307
1.98826	0.636		1.13793	0.390558		4.84246	0.780353
1.99138	0.65		1.16607	0.498663		4.84559	0.780856
1.99138	0.784483		1.17232	0.566465		4.89874	0.734991
2.00076	0.629921		1.17232	0.521558		4.90811	0.745843
2.00701	0.743056		1.18483	0.457729		4.96751	0.710962
2.02577	0.726457		1.1942	0.642017		5.00815	0.804217
2.02577	0.675704		1.1942	0.460796		5.04567	0.849474
2.02577	0.598891		1.20358	0.591398		5.04567	0.828117
2.04453	0.626437		1.21296	0.498715		5.08631	0.711724
2.04453	0.646884		1.21921	0.67591		5.11757	0.754726
2.05078	0.778173		1.23172	0.455491		5.16446	0.765169
2.05391	0.759538		1.23797	0.501266		6.39305	0.837428
2.05391	0.770223		1.23797	0.704626		6.52123	0.801383
2.06016	0.671079		1.2411	0.525828		0.340754	0.19292
2.06328	0.73991		1.25673	0.543243		0.406404	0.224138
2.07891	0.76		1.25673	0.653659		0.537704	0.304425
2.09767	0.736553		1.26611	0.490909		0.581471	0.243775
2.11643	0.449535		1.26923	0.415133		0.681509	0.294197
2.14769	0.698881		1.27548	0.549865		0.694014	0.37
2.15082	0.725738		1.29737	0.628788		0.694014	0.278894
2.16332	0.690619		1.29737	0.604076		0.712771	0.268235
2.17583	0.805556		1.29737	0.391509		0.740906	0.218837
2.17583	0.77592		1.30362	0.547963		0.747159	0.367692
2.17895	0.677357		1.32238	0.367188		0.819061	0.445578
2.18208	0.641544		1.32238	0.668246		0.825314	0.335451
2.18208	0.676357		1.33176	0.549677		0.850323	0.341709
2.18208	0.683643		1.33176	0.596639		0.850323	0.421705
2.18521	0.735016		1.35051	0.744828		0.850323	0.334152
2.19458	0.62069		1.35051	0.593407		0.86908	0.256221
2.19771	0.739222		1.35989	0.435		0.86908	0.306843
2.21334	0.687379		1.38803	0.553616		0.878459	0.431644
2.21959	0.733471		1.39741	0.497219		0.890964	0.358942
2.22585	0.719192		1.40366	0.503928		0.925352	0.417489
2.2321	0.684564		1.43492	0.713841		0.962866	0.483516
2.2321	0.658672		1.45368	0.691964		0.969118	0.32839
2.23835	0.631393		1.45368	0.52901		0.981623	0.280107
2.25711	0.730769		1.45368	0.474974		0.981623	0.37877
2.28524	0.662138		1.45993	0.418459		1.00976	0.377778
2.304	0.520113		1.45993	0.493136		1.00976	0.271886
2.31963	0.852874		1.46306	0.709091		1.00976	0.298246
2.32901	0.677889		1.46931	0.419269		1.01288	0.427441
2.33214	0.705771		1.47243	0.699851		1.01601	0.403727
2.33214	0.557966		1.47556	0.471058		1.04415	0.398093
2.33839	0.746507		1.47869	0.553216		1.05353	0.395076
2.33839	0.688766		1.49119	0.603797		1.0629	0.276423
2.33839	0.628044		1.50057	0.495868		1.09104	0.528788
2.34151	0.667558		1.50057	0.536913		1.09417	0.642202
2.34151	0.706604		1.50682	0.463908		1.09417	0.336538
2.34151	0.728599		1.50682	0.610127		1.1098	0.438272
2.34777	0.776629		1.50682	0.554023		1.11292	0.328413
2.35089	0.806867		1.5162	0.685997		1.11292	0.381974
2.35089	0.743083		1.5162	0.456686		1.14731	0.538913
2.37903	0.677046		1.53496	0.473025		1.15669	0.375254
2.39466	0.69196		1.54434	0.476834		1.16607	0.388947
2.40091	0.649746		1.55684	0.52256		1.17232	0.334523
2.40404	0.726157		1.55997	0.646373		1.21296	0.444444
2.40716	0.628059		1.55997	0.594048		1.22234	0.45518
2.41342	0.736641		1.55997	0.639744		1.23797	0.36803
2.43843	0.574797		1.56309	0.59952		1.26611	0.451505
2.46656	0.719234		1.56309	0.66313		1.27548	0.441558
2.46969	0.831579		1.57872	0.720399		1.28799	0.312832
2.47281	0.711971		1.5881	0.629492		1.29737	0.498199
2.48532	0.546392		1.59123	0.447669		1.30362	0.365789
2.52596	0.703833		1.60373	0.488107		1.31613	0.46882
2.53846	0.74701		1.60686	0.609727		1.31613	0.572011
2.54159	0.545272		1.60999	0.616766		1.32238	0.467403
2.54472	0.662327		1.61937	0.455986		1.34113	0.498258
2.55097	0.657005		1.62249	0.629854		1.36927	0.459601
2.56035	0.712794		1.62562	0.714286		1.3724	0.486696
2.58223	0.600727		1.62562	0.614657		1.37552	0.484048
2.58848	0.728873		1.63812	0.580288		1.38803	0.457261
2.59161	0.662141		1.64437	0.444257		1.38803	0.441352
2.59786	0.743292		1.64437	0.458988		1.38803	0.390501
2.60099	0.794651		1.65688	0.493023		1.39741	0.544458
2.626	0.487522		1.65688	0.478771		1.39741	0.408592
2.64163	0.709488		1.67564	0.626168		1.40678	0.48913
2.64475	0.706177		1.67564	0.660912		1.40678	0.457782
2.65413	0.688006		1.67564	0.524462		1.41304	0.54067
2.66664	0.571716		1.68502	0.765625		1.41616	0.440233
2.66664	0.769856		1.69127	0.494516		1.41616	0.308793
2.68852	0.669261		1.69439	0.778736		1.42554	0.518771
2.68852	0.848126		1.69439	0.577825		1.43492	0.412029
2.69165	0.776375		1.69439	0.561658		1.43492	0.444337
2.69477	0.781505		1.70065	0.652278		1.43492	0.480126
2.6979	0.594762		1.71002	0.721636		1.45055	0.507659
2.70728	0.59032		1.72253	0.57636		1.45368	0.444551
2.7104	0.573413		1.73816	0.662694		1.45993	0.464215
2.74792	0.634199		1.73816	0.534102		1.46931	0.529876
2.75417	0.719771		1.74129	0.63803		1.47869	0.401187
2.78231	0.882937		1.74754	0.737467		1.47869	0.396479
2.79481	0.612329		1.74754	0.503604		1.47869	0.36982
2.81044	0.667905		1.76317	0.543353		1.48494	0.476908
2.81044	0.571883		1.76317	0.667456		1.49119	0.483283
2.8292	0.64367		1.7663	0.504014		1.50682	0.468872
2.83858	0.80354		1.77255	0.572727		1.52558	0.4548
2.84796	0.615957		1.77567	0.470588		1.52871	0.452359
2.84796	0.637509		1.77567	0.664327		1.52871	0.509906
2.86359	0.733974		1.77567	0.569709		1.53808	0.481409
2.87297	0.664497		1.7788	0.647327		1.55372	0.42083
2.87609	0.733652		1.78818	0.45469		1.5756	0.65285
2.8886	0.676923		1.78818	0.689988		1.57872	0.434222
2.8886	0.514477		1.79443	0.561644		1.58498	0.451872
2.89172	0.787905		1.79443	0.763298		1.5881	0.609844
2.91048	0.741242		1.80381	0.527422		1.59123	0.455685
2.92924	0.716909		1.80694	0.64437		1.59123	0.474813
2.93549	0.712443		1.80694	0.715347		1.61937	0.452402
2.94174	0.757039		1.81006	0.681176		1.61937	0.595402
2.96363	0.751784		1.81319	0.581162		1.62249	0.356946
2.96988	0.652473		1.81319	0.582915		1.62874	0.531633
2.99176	0.845406		1.82257	0.536832		1.62874	0.47667
2.99801	0.721595		1.82257	0.491154		1.63812	0.495743
3.00114	0.79602		1.82257	0.583		1.63812	0.53144
3.00114	0.64257		1.82882	0.553977		1.64437	0.413197
3.01677	0.736079		1.83195	0.622081		1.6475	0.483486
3.01677	0.758052		1.83507	0.600205		1.65375	0.479601
3.04803	0.696926		1.84132	0.59797		1.65688	0.478771
3.05116	0.646358		1.84132	0.614181		1.65688	0.480508
3.07617	0.554366		1.84132	0.551498		1.66313	0.622222
3.08867	0.72328		1.84445	0.636462		1.69127	0.539382
3.0918	0.659333		1.8507	0.506416		1.69127	0.469211
3.09805	0.743994		1.8507	0.560076		1.7069	0.511715
3.09805	0.778476		1.8507	0.738155		1.7069	0.399123
3.10118	0.658261		1.8507	0.622503		1.71002	0.428683
3.11368	0.627995		1.86008	0.519197		1.72253	0.606161
3.13244	0.665339		1.86008	0.661847		1.72253	0.422546
3.14807	0.49098		1.86633	0.648913		1.73816	0.465662
3.15432	0.691096		1.86946	0.541667		1.73816	0.576763
3.1637	0.687033		1.87884	0.815468		1.74754	0.497331
3.1637	0.758052		1.88822	0.605817		1.74754	0.457073
3.16683	0.663827		1.90385	0.572368		1.75379	0.443478
3.17308	0.589089		1.90697	0.617409		1.76004	0.531132
3.17308	0.644036		1.9101	0.538801		1.77567	0.533333
3.19809	0.722458		1.9101	0.532694		1.78818	0.577778
3.20122	0.699932		1.91323	0.568245		1.78818	0.475874
3.21372	0.605775		1.92573	0.522477		1.79443	0.498697
3.2231	0.62071		1.92573	0.534722		1.80381	0.527422
3.22935	0.75182		1.92573	0.493195		1.81319	0.497427
3.23248	0.661125		1.93198	0.536924		1.82257	0.497016
3.2356	0.777611		1.94449	0.536207		1.82882	0.498296
3.24186	0.724162		1.9695	0.498418		1.82882	0.467626
3.24811	0.802937		1.99138	0.599247		1.83195	0.466189
3.24811	0.671189		2.01014	0.789926		1.83507	0.428467
3.26061	0.672036		2.01014	0.584015		1.8382	0.49205
3.26687	0.672458		2.01639	0.684713		1.84132	0.54386
3.26687	0.708955		2.0289	0.6875		1.84132	0.451687
3.29188	0.665193		2.03515	0.595608		1.84445	0.531532
3.29188	0.714383		2.03515	0.543406		1.86946	0.533929
3.31376	0.777126		2.06328	0.552301		1.87571	0.397088
3.32001	0.62952		2.06328	0.532258		1.88509	0.43664
3.33877	0.577922		2.06954	0.584806		1.89134	0.515332
3.33877	0.624927		2.06954	0.631679		1.8976	0.529668
3.34815	0.667706		2.07579	0.555184		1.9101	0.59668
3.34815	0.627049		2.09142	0.793594		1.91323	0.571429
3.3544	0.540554		2.09142	0.572284		1.92886	0.551878
3.36065	0.762952		2.09455	0.593972		1.93511	0.642783
3.3669	0.610544		2.1008	0.660118		1.93511	0.494409
3.37003	0.635239		2.11018	0.616438		1.93511	0.529966
3.37941	0.610045		2.11018	0.68113		1.94136	0.474771
3.38254	0.754533		2.11018	0.581897		1.95074	0.504446
3.40129	0.644168		2.11643	0.587164		1.95387	0.520833
3.42005	0.697704		2.11643	0.613781		1.95699	0.538726
3.42318	0.576619		2.11956	0.616924		1.96012	0.517754
3.42318	0.710117		2.13206	0.633829		1.96325	0.589118
3.4263	0.661037		2.13519	0.598074		1.96325	0.565766
3.43255	0.595122		2.14456	0.720588		1.982	0.550347
3.43881	0.66385		2.14456	0.571191		1.99763	0.519512
3.44819	0.717632		2.14769	0.640261		2.00076	0.547945
3.45444	0.685909		2.14769	0.53967		2.00076	0.442907
3.46069	0.864169		2.15394	0.595506		2.00701	0.501171
3.46382	0.645688		2.15707	0.622744		2.01326	0.497682
3.46382	0.744124		2.16332	0.584459		2.02577	0.60788
3.47319	0.639977		2.16645	0.449416		2.03515	0.571053
3.47319	0.646682		2.16645	0.579431		2.03515	0.564125
3.48257	0.717784		2.17583	0.628159		2.0414	0.632752
3.48257	0.743162		2.17583	0.625337		2.04453	0.452595
3.48883	0.821192		2.17583	0.539535		2.04453	0.553768
3.4982	0.678182		2.18521	0.861899		2.05391	0.518548
3.50446	0.641304		2.19458	0.614711		2.05391	0.552101
3.51696	0.693588		2.19458	0.62069		2.06641	0.506902
3.53259	0.537072		2.20084	0.63139		2.08517	0.539644
3.53572	0.728737		2.20084	0.574694		2.09455	0.522214
3.53884	0.642452		2.21021	0.619089		2.1008	0.496674
3.55135	0.772264		2.21334	0.476447		2.11018	0.554643
3.56073	0.691141		2.21334	0.660448		2.11643	0.443353
3.56698	0.718514		2.22272	0.648723		2.11956	0.557108
3.56698	0.652		2.23522	0.58415		2.12893	0.510878
3.58261	0.703499		2.25086	0.572337		2.14769	0.55004
3.58261	0.644182		2.26023	0.525818		2.14769	0.672211
3.58886	0.700427		2.26649	0.653153		2.1602	0.490767
3.59199	0.740335		2.26961	0.547099		2.19146	0.649074
3.60137	0.663212		2.27899	0.621483		2.19458	0.554065
3.617	0.780175		2.28524	0.66758		2.19771	0.610243
3.617	0.562743		2.28524	0.536711		2.20084	0.60847
3.62013	0.661714		2.29462	0.710552		2.21021	0.683092
3.62013	0.734306		2.31338	0.641248		2.21334	0.531133
3.62013	0.634173		2.33839	0.780793		2.21959	0.555991
3.64513	0.861152		2.35089	0.672029		2.21959	0.544896
3.64513	0.633351		2.35402	0.513292		2.23835	0.571885
3.65764	0.725356		2.36965	0.598264		2.25398	0.537258
3.66702	0.722291		2.37903	0.603489		2.26336	0.59736
3.67327	0.664217		2.37903	0.686823		2.27899	0.568643
3.67952	0.653526		2.40091	0.696283		2.28524	0.563608
3.69203	0.627524		2.40404	0.703568		2.30087	0.485488
3.72016	0.720775		2.40716	0.715613		2.304	0.448024
3.72642	0.682703		2.41342	0.578711		2.30713	0.59182
3.72642	0.783695		2.41967	0.596302		2.30713	0.580645
3.76706	0.775418		2.4228	0.75906		2.32276	0.64329
3.77018	0.709412		2.42592	0.587434		2.33526	0.497668
3.78581	0.602188		2.4353	0.548592		2.33839	0.575828
3.79207	0.948397		2.4353	0.552874		2.33839	0.628571
3.79207	0.63775		2.4353	0.620223		2.34151	0.560629
3.80144	0.694857		2.4353	0.626206		2.34777	0.642979
3.8202	0.654176		2.43843	0.67474		2.35089	0.477157
3.82645	0.765478		2.44155	0.536401		2.36027	0.567669
3.85146	0.842105		2.44468	0.616719		2.36027	0.533569
3.85146	0.698413		2.44468	0.551481		2.36027	0.547101
3.85772	0.788498		2.45093	0.583768		2.36965	0.697974
3.87335	0.798325		2.45406	0.599694		2.37278	0.578066
3.8796	0.736936		2.46031	0.514043		2.37903	0.531425
3.8796	0.653846		2.46969	0.611929		2.38216	0.61254
3.88273	0.750907		2.47907	0.56321		2.39466	0.614767
3.88273	0.616683		2.48845	0.578488		2.40091	0.578749
3.88898	0.814669		2.48845	0.550865		2.40404	0.529614
3.88898	0.722416		2.50095	0.705467		2.4228	0.485285
3.8921	0.610893		2.51033	0.651257		2.42592	0.619314
3.91086	0.713227		2.51345	0.569809		2.44468	0.594677
3.91399	0.798979		2.51658	0.770335		2.45718	0.522954
3.91711	0.680239		2.51971	0.668325		2.46656	0.605061
3.91711	0.658434		2.52283	0.619816		2.46969	0.549374
3.92962	0.771166		2.53846	0.577114		2.47281	0.582046
3.94525	0.68587		2.54472	0.600738		2.47907	0.56321
3.95463	0.765738		2.5541	0.605185		2.49782	0.649594
3.97964	0.821821		2.57598	0.718396		2.50095	0.619675
3.98902	0.663892		2.5791	0.540984		2.51033	0.591311
3.99839	0.813613		2.58223	0.666129		2.51033	0.550377
4.00777	0.817081		2.58848	0.679245		2.51658	0.601644
4.0109	0.675619		2.60099	0.609524		2.52596	0.532982
4.0234	0.580514		2.60411	0.510417		2.52596	0.476696
4.02966	0.575446		2.6385	0.646248		2.52596	0.589781
4.03591	0.672746		2.64475	0.713322		2.53534	0.64314
4.03903	0.709111		2.66039	0.592206		2.53846	0.550882
4.05779	0.639409		2.67602	0.766338		2.54784	0.572331
4.05779	0.741714		2.6854	0.673197		2.55722	0.570432
4.08905	0.677019		2.6854	0.599442		2.56035	0.504
4.08905	0.674923		2.70415	0.568331		2.5666	0.696944
4.13282	0.719652		2.7104	0.575697		2.58848	0.560976
4.15783	0.674442		2.72916	0.535254		2.58848	0.635457
4.16096	0.707979		2.72916	0.609211		2.59161	0.589616
4.19222	0.655105		2.74479	0.710356		2.59786	0.647701
4.21097	0.715348		2.74792	0.651594		2.60099	0.468732
4.21097	0.701928		2.7573	0.649007		2.60411	0.584151
4.2141	0.7091		2.76355	0.718699		2.61662	0.657502
4.22035	0.679416		2.76355	0.626062		2.61662	0.588194
4.24849	0.707076		2.76355	0.562341		2.61975	0.600717
4.25787	0.685455		2.7698	0.530857		2.63538	0.66378
4.26099	0.748901		2.7698	0.615705		2.67289	0.648218
4.2735	0.757341		2.77605	0.810959		2.67289	0.659722
4.32352	0.778278		2.77918	0.645606		2.67914	0.601404
4.3329	0.677088		2.78543	0.632363		2.69165	0.568317
4.3454	0.677388		2.79794	0.52278		2.71978	0.619217
4.36103	0.675872		2.83233	0.590998		2.72916	0.722084
4.36416	0.642726		2.84796	0.625257		2.75417	0.577326
4.36416	0.606429		2.85108	0.776831		2.76042	0.621831
4.38292	0.69786		2.85734	0.657554		2.76355	0.508046
4.38917	0.726708		2.85734	0.570893		2.7698	0.765112
4.42981	0.67252		2.86046	0.652174		2.77293	0.651727
4.43606	0.675071		2.86984	0.667151		2.79169	0.493916
4.4642	0.66729		2.87922	0.551497		2.79169	0.668914
4.49546	0.702148		2.8886	0.654391		2.80419	0.573896
4.51109	0.620645		2.8886	0.616822		2.81044	0.513128
4.52985	0.698987		2.91361	0.567255		2.8167	0.597877
4.55173	0.652622		2.91361	0.717475		2.8167	0.612092
4.59862	0.738454		2.93236	0.642906		2.82607	0.656023
4.60487	0.785181		2.93549	0.685902		2.83545	0.566875
4.63614	0.640052		2.95112	0.614583		2.83858	0.442495
4.65802	0.680055		2.95112	0.646575		2.84483	0.629322
4.6674	0.80312		2.95737	0.587943		2.84796	0.584724
4.67052	0.744024		2.95737	0.643537		2.85108	0.650499
4.72054	0.708255		2.95737	0.638327		2.85734	0.543401
4.72054	0.727711		2.96363	0.749407		2.85734	0.671565
4.73305	0.740704		2.973	0.659958		2.85734	0.55868
4.74555	0.728757		2.97926	0.590458		2.86359	0.639218
4.77369	0.718927		2.98864	0.656593		2.86984	0.647391
4.77681	0.730751		2.99176	0.739567		2.87609	0.727848
4.77994	0.687809		2.99176	0.75295		2.90735	0.65493
4.78932	0.736538		2.99489	0.60518		2.90735	0.584906
4.79245	0.768806		3.0199	0.707174		2.91673	0.607818
4.81433	0.602504		3.04491	0.73454		2.92299	0.490814
4.82058	0.681095		3.04803	0.666439		2.92924	0.630552
4.82371	0.716674		3.07304	0.718042		2.93236	0.608696
4.82371	0.688225		3.07304	0.608292		2.93549	0.667852
4.82683	0.577412		3.07617	0.698368		2.95112	0.629333
4.82996	0.711326		3.07617	0.770556		2.95112	0.58743
4.83934	0.710744		3.08242	0.883513		2.95737	0.619921
4.84559	0.742337		3.0918	0.749242		2.9605	0.533521
4.84872	0.752182		3.0918	0.589041		2.9605	0.67934
4.85497	0.715009		3.09805	0.515877		3.01052	0.642
4.87373	0.753868		3.09805	0.680632		3.02615	0.541084
4.87685	0.704289		3.11056	0.680575		3.02928	0.617985
4.88623	0.71829		3.11368	0.691667		3.05116	0.642528
4.90186	0.662442		3.13244	0.723988		3.05741	0.605948
4.92062	0.721687		3.14807	0.624303		3.06054	0.55436
4.92375	0.7		3.15432	0.669542		3.06366	0.656397
4.95501	0.720127		3.17621	0.607656		3.06366	0.60382
4.97064	0.774854		3.17621	0.667543		3.06366	0.540243
5.00503	0.797708		3.18559	0.688514		3.11368	0.598918
5.01441	0.614795		3.18871	0.623472		3.12619	0.636537
5.02378	0.704207		3.19496	0.613077		3.12931	0.614865
5.02691	0.700654		3.19809	0.674802		3.14807	0.664248
5.07068	0.753018		3.20122	0.62325		3.14807	0.740986
5.07693	0.708861		3.21685	0.601051		3.1512	0.633962
5.09256	0.699142		3.22935	0.625303		3.1637	0.746863
5.09569	0.661795		3.27937	0.784592		3.16683	0.769172
5.09881	0.7278		3.27937	0.66183		3.17933	0.756134
5.11132	0.700514		3.2825	0.677419		3.20122	0.732999
5.11444	0.679402		3.295	0.660815		3.22935	0.559892
5.12382	0.736629		3.295	0.622564		3.22935	0.791571
5.13007	0.764322		3.30125	0.79879		3.22935	0.755669
5.15821	0.737925		3.30751	0.582278		3.2356	0.648903
5.15821	0.740575		3.31063	0.666038		3.2356	0.63614
5.15821	0.75		3.32001	0.719025		3.23873	0.695769
5.16759	0.727553		3.32314	0.698423		3.24498	0.669246
5.17071	0.761861		3.33252	0.709248		3.25124	0.576497
5.17384	0.765849		3.33877	0.66212		3.26061	0.70283
5.18947	0.699536		3.33877	0.685934		3.26061	0.61716
5.20823	0.74375		3.33877	0.697583		3.26687	0.561224
5.22699	0.698413		3.34502	0.610034		3.29188	0.657714
5.22699	0.734945		3.3544	0.682136		3.30438	0.746996
5.23324	0.767538		3.36065	0.637226		3.32001	0.708472
5.24262	0.735526		3.3669	0.697087		3.33252	0.77924
5.25512	0.758232		3.37941	0.652778		3.3544	0.742561
5.28326	0.729706		3.37941	0.696521		3.36378	0.574786
5.28326	0.698636		3.40129	0.769993		3.3669	0.756852
5.28951	0.771546		3.40754	0.618615		3.37003	0.633373
5.31452	0.736888		3.40754	0.755895		3.37941	0.702861
5.33015	0.735548		3.4138	0.619048		3.40442	0.642857
5.33328	0.735028		3.41692	0.570757		3.40754	0.62788
5.34891	0.760444		3.42318	0.598688		3.41692	0.780157
5.34891	0.698938		3.42318	0.785509		3.41692	0.662424
5.35516	0.753961		3.42943	0.676743		3.42005	0.513374
5.37704	0.745557		3.43255	0.671971		3.42005	0.743712
5.38017	0.752514		3.43255	0.646263		3.43255	0.689698
5.3833	0.71157		3.44193	0.836626		3.43568	0.581481
5.3958	0.729193		3.44819	0.680864		3.43568	0.601533
5.39893	0.761128		3.44819	0.614143		3.44506	0.718852
5.41456	0.722269		3.45444	0.725542		3.44819	0.615857
5.43019	0.735705		3.45756	0.696474		3.44819	0.665661
5.44269	0.787071		3.47007	0.663479		3.45756	0.646406
5.4552	0.737532		3.47945	0.69389		3.46382	0.627762
5.46458	0.779661		3.48883	0.695761		3.47007	0.777856
5.48021	0.719918		3.49195	0.84943		3.49195	0.811773
5.48333	0.764603		3.50446	0.742876		3.50758	0.794618
5.50522	0.755146		3.51383	0.659624		3.52009	0.707731
5.50834	0.752348		3.51696	0.728155		3.52321	0.730395
5.51147	0.784951		3.52321	0.666864		3.54197	0.767095
5.52085	0.77017		3.52634	0.700186		3.57011	0.741077
5.53023	0.75663		3.52947	0.687576		3.58886	0.762284
5.55524	0.732784		3.53572	0.609375		3.59199	0.780041
5.56461	0.785872		3.54197	0.617439		3.59199	0.749022
5.57087	0.602638		3.55135	0.732903		3.60137	0.652322
5.60838	0.804484		3.56385	0.678168		3.60762	0.744036
5.61776	0.730191		3.56698	0.717159		3.61075	0.680613
5.64902	0.74855		3.57323	0.717514		3.62325	0.732617
5.64902	0.759563		3.59199	0.661866		3.62638	0.504348
5.66153	0.748966		3.60449	0.666474		3.63576	0.652637
5.66465	0.771721		3.61075	0.65625		3.64513	0.756161
5.66778	0.720016		3.617	0.743096		3.65764	0.74665
5.68654	0.776355		3.62325	0.732617		3.67327	0.811464
5.7178	0.751438		3.62325	0.617146		3.67952	0.659753
5.76782	0.736233		3.63576	0.677739		3.68265	0.655902
5.7897	0.766874		3.64513	0.660249		3.68578	0.747622
5.80846	0.701397		3.64513	0.591878		3.69515	0.742929
5.81158	0.736529		3.65764	0.906274		3.71078	0.750316
5.82409	0.719027		3.67327	0.704014		3.73892	0.656782
5.84284	0.713631		3.6764	0.717073		3.74205	0.770766
5.84284	0.78894		3.67952	0.79905		3.74205	0.747658
5.84597	0.743539		3.68265	0.825508		3.74517	0.752986
5.90849	0.724971		3.68265	0.651549		3.79207	0.617303
5.92413	0.798567		3.70141	0.798382		3.79519	0.734422
5.93976	0.789364		3.70453	0.720803		3.80457	0.738023
5.96789	0.777914		3.70766	0.697237		3.81082	0.737001
5.97414	0.769324		3.71704	0.737593		3.81082	0.643611
5.98352	0.770531		3.72329	0.719203		3.8202	0.671798
6.00228	0.73115		3.72954	0.718242		3.85146	0.663436
6.02104	0.747381		3.75455	0.763024		3.85459	0.777427
6.07418	0.755737		3.77643	0.861012		3.86709	0.723392
6.08044	0.773975		3.80144	0.821622		3.87022	0.637487
6.13358	0.718418		3.80457	0.873027		3.8796	0.743114
6.17422	0.802846		3.81395	0.945004		3.88898	0.747147
6.1836	0.758727		3.82645	0.828146		3.90148	0.773234
6.27113	0.670679		3.82958	0.824361		3.90461	0.785041
6.28051	0.784766		3.84208	0.651644		3.91086	0.742433
6.29927	0.859642		3.85146	0.718786		3.91399	0.659642
6.33678	0.776034		3.8796	0.63641		3.92649	0.742756
6.45245	0.798762		3.88898	0.859116		3.94212	0.760555
6.47433	0.75833		3.90773	0.638407		3.96713	0.844311
6.52748	0.804624		3.91086	0.666844		3.98902	0.71126
6.55249	0.782966		3.91086	0.639898		3.99214	0.672105
6.61501	0.758967		3.92337	0.662619		4.00152	0.647773
6.70255	0.783053		3.92337	0.625623		4.00777	0.66632
6.72756	0.787413		3.92962	0.649612		4.03278	0.719866
6.79321	0.767845		3.92962	0.725751		4.05467	0.717367
6.80571	0.74811		3.92962	0.63872		4.07655	0.724042
6.96827	0.730102		3.95463	0.772283		4.09218	0.866887
6.99953	0.698596		3.95463	0.847287		4.09843	0.747009
7.0433	0.755787		3.95775	0.641662		4.11406	0.762015
7.05268	0.815913		3.96088	0.67037		4.1422	0.774854
7.15272	0.825695		3.96088	0.667545		4.14845	0.77331
7.26839	0.798146		3.97964	0.793146		4.1547	0.703919
7.29652	0.925089		3.98276	0.816144		4.18284	0.808459
7.41532	0.745443		3.99214	0.858776		4.18909	0.713145
7.80296	0.649155		3.99214	0.694399		4.24224	0.706035
7.83423	0.779229		3.99527	0.897472		4.26725	0.699641
7.87174	0.862624		4.01403	0.629103		4.26725	0.741042
8.03118	0.761411		4.01715	0.66684		4.27975	0.780947
8.48135	0.83864		4.02028	0.756471		4.28288	0.627577
10.157	0.817976		4.02028	0.709322		4.29226	0.756891
4.2016	1		4.0234	0.675591		4.29538	0.739903
2.85734	1		4.04529	0.732315		4.29851	0.713915
2.9011	1		4.06404	0.825397		4.30163	0.683897
4.52985	1		4.07342	0.689053		4.32039	0.63716
2.69165	1		4.08905	0.71087		4.32039	0.654046
2.06016	1		4.09531	0.809642		4.35478	0.74492
			4.10468	0.695813		4.38292	0.66635
			4.11094	0.741681		4.38292	0.78193
			4.11719	0.686653		4.45482	0.661253
			4.14532	0.780459		4.4767	0.701961
			4.14845	0.820656		4.4767	0.658391
			4.17346	0.762857		4.50484	0.811831
			4.17971	0.703314		4.51109	0.682269
			4.2016	0.68258		4.51734	0.800998
			4.20785	0.719786		4.52359	0.756799
			4.22973	0.686105		4.54548	0.706855
			4.24536	0.871071		4.5486	0.704259
			4.25787	0.787739		4.56736	0.764521
			4.26099	0.714735		4.56736	0.74617
			4.26725	0.741042		4.56736	0.764521
			4.2735	0.91316		4.60487	0.719941
			4.2735	0.713838		4.62363	0.743964
			4.29226	0.845443		4.62676	0.771637
			4.29538	0.715252		4.64239	0.751138
			4.30163	0.693898		4.65489	0.712781
			4.30476	0.827524		4.68303	0.772563
			4.30476	0.69934		4.69241	0.761929
			4.3329	0.692654		4.72054	0.600159
			4.3329	0.681416		4.7268	0.689466
			4.34853	0.719979		4.77369	0.820086
			4.36416	0.708629		4.79245	0.720733
			4.37354	0.759501		4.79557	0.816826
			4.38292	0.82277		4.85184	0.714549
			4.38917	0.684544		4.8581	0.715799
			4.4048	0.748274		4.86122	0.722584
			4.42356	0.720102		4.90499	0.707075
			4.42981	0.744614		4.91437	0.785215
			4.43293	0.779121		4.92375	0.706595
			4.45169	0.704253		4.93625	0.83811
			4.48921	0.89638		5.00815	0.69022
			4.50484	0.914921		5.05192	0.773206
			4.52672	0.760504		5.10194	0.684277
			4.52985	0.716263		5.14258	0.745356
			4.58612	0.728401		5.26137	0.783155
			4.59862	0.870414		5.28326	0.800568
			4.60175	0.821887		5.30827	0.738261
			4.60487	0.704111		5.36454	0.756614
			4.61113	0.80955		7.09019	0.783961
			4.62051	0.797195		7.22149	0.808258
			4.63614	0.749368		4.36728	1
			4.63614	0.746727		4.42668	1
			4.6674	0.739109		2.68227	1
			4.67052	0.716891		3.11994	1
			4.67365	0.815603		4.00465	1
			4.67678	0.71785		3.77643	1
			4.69241	0.817093		4.71742	1
			4.70179	0.849718		3.42943	1
			4.71742	0.788401		3.34189	1
			4.72054	0.780765		1.81944	1
			4.73617	0.796111		3.28875	1
			4.76744	0.711619		3.99527	1
			4.78307	0.82837		4.17659	1
			4.78619	0.831162		4.52985	1
			4.79557	0.754179		2.69165	1
			4.80808	0.750244		2.06016	1
			4.80808	0.632401		5.57712	1
			4.8112	0.803236		5.47083	1
			4.82683	0.761717		2.06328	1
			4.82996	0.867978		3.617	1
			4.82996	0.690966		3.47945	1
			4.84246	0.781534		2.19771	1
			4.86122	0.772479		3.0918	1
			4.86747	0.771174		4.4767	1
			4.87373	0.862756		4.45169	1
			4.87373	0.86085		4.61113	1
			4.87685	0.847366		3.8077	1
			4.93938	0.760346		3.90461	1
			4.96751	0.813204		4.72367	1
			4.97064	0.813299		4.18284	1
			5.08631	0.737868		5.38017	1
			5.08943	0.761103
			5.09881	0.820835
			5.13007	0.763966
			5.18635	0.769481
			5.21761	0.725968
			5.22699	0.772643
			5.23324	0.709022
			5.48646	0.773468
			5.54898	0.771069
			5.70842	0.764337
			6.22111	0.824358
			6.39305	0.794175
			0.590849	0.26069
			0.675257	0.363025
			0.859702	0.420489
			0.884711	0.335706
			0.944109	0.383736
			0.962866	0.564103
			0.991002	0.332285
			0.991002	0.464129
			1.03477	0.399276
			1.0629	0.410628
			1.10042	0.38895
			1.10042	0.399546
			1.12855	0.645796
			1.13481	0.596059
			1.16607	0.385331
			1.17232	0.338753
			1.21296	0.412327
			1.21296	0.505867
			1.22859	0.519155
			1.23797	0.424893
			1.23797	0.444444
			1.25673	0.471278
			1.25673	0.452703
			1.25673	0.467986
			1.27548	0.567455
			1.29737	0.613905
			1.313	0.572207
			1.33176	0.669811
			1.33176	0.421365
			1.34113	0.538945
			1.34113	0.545108
			1.35051	0.434608
			1.35989	0.478548
			1.36927	0.435388
			1.36927	0.550251
			1.36927	0.519573
			1.40053	0.646465
			1.40678	0.659824
			1.41616	0.614654
			1.42242	0.478947
			1.43492	0.392643
			1.45368	0.550948
			1.45993	0.522371
			1.45993	0.646814
			1.45993	0.439736
			1.46931	0.507559
			1.46931	0.563549
			1.46931	0.673352
			1.47869	0.527313
			1.47869	0.567146
			1.47869	0.586849
			1.50057	0.701754
			1.50057	0.428189
			1.50682	0.561772
			1.5162	0.655405
			1.51933	0.636126
			1.51933	0.54
			1.52558	0.455649
			1.53496	0.647757
			1.54434	0.675787
			1.55372	0.347067
			1.55372	0.554069
			1.57247	0.690934
			1.57247	0.479048
			1.57872	0.542427
			1.58498	0.636935
			1.60373	0.575112
			1.60999	0.394636
			1.60999	0.589245
			1.62874	0.503868
			1.6475	0.465548
			1.6475	0.637243
			1.65688	0.395818
			1.66313	0.698163
			1.66313	0.736842
			1.67564	0.50566
			1.67564	0.497217
			1.67876	0.493113
			1.68502	0.527914
			1.68502	0.538462
			1.69127	0.593853
			1.69439	0.607623
			1.70065	0.564315
			1.70377	0.598244
			1.70377	0.684673
			1.70377	0.767606
			1.71002	0.595212
			1.71002	0.554767
			1.71002	0.494128
			1.71002	0.550302
			1.71002	0.639766
			1.72253	0.600218
			1.72253	0.5069
			1.72878	0.551346
			1.72878	0.430685
			1.73191	0.60152
			1.73191	0.538911
			1.75692	0.671446
			1.75692	0.504942
			1.76004	0.552502
			1.7663	0.607527
			1.77567	0.564612
			1.77567	0.642534
			1.79131	0.55848
			1.79443	0.518519
			1.79443	0.44086
			1.79443	0.50131
			1.79443	0.592975
			1.80694	0.476112
			1.80694	0.595263
			1.81006	0.609474
			1.81319	0.494881
			1.81319	0.608604
			1.81319	0.627706
			1.81319	0.569745
			1.82257	0.589484
			1.82257	0.654321
			1.83195	0.655481
			1.84132	0.590772
			1.84445	0.706587
			1.8507	0.61731
			1.8507	0.63113
			1.86008	0.517842
			1.86633	0.598796
			1.86633	0.656766
			1.86946	0.352594
			1.86946	0.704358
			1.87571	0.688073
			1.88822	0.534513
			1.89134	0.590244
			1.8976	0.783226
			1.90385	0.70814
			1.90697	0.5365
			1.93198	0.55426
			1.93511	0.555655
			1.94449	0.591817
			1.95074	0.502415
			1.95074	0.569863
			1.95074	0.58427
			1.95074	0.661017
			1.95387	0.462278
			1.96012	0.640449
			1.96325	0.652807
			1.96325	0.534468
			1.96637	0.671291
			1.9695	0.61284
			1.99138	0.498045
			1.99138	0.656025
			1.99763	0.577236
			1.99763	0.513253
			1.99763	0.473333
			2.00076	0.683031
			2.00701	0.59944
			2.01014	0.380248
			2.01326	0.572444
			2.01639	0.478132
			2.01639	0.576408
			2.0289	0.565824
			2.03202	0.644841
			2.03515	0.60222
			2.0414	0.675284
			2.04453	0.638672
			2.04453	0.624046
			2.05078	0.602388
			2.05703	0.640078
			2.06328	0.528423
			2.06954	0.708021
			2.06954	0.555369
			2.07579	0.500754
			2.09142	0.594667
			2.09142	0.582753
			2.09142	0.980938
			2.09455	0.496296
			2.09455	0.696466
			2.09455	0.568278
			2.09767	0.628866
			2.09767	0.599107
			2.10705	0.609955
			2.11018	0.663065
			2.11643	0.527259
			2.11643	0.49344
			2.11956	0.577021
			2.13206	0.734914
			2.13519	0.634169
			2.15082	0.411483
			2.15394	0.63974
			2.15394	0.597054
			2.17583	0.60312
			2.17583	0.553699
			2.17583	0.589831
			2.17895	0.661918
			2.18208	0.69246
			2.20084	0.605331
			2.21334	0.82904
			2.21959	0.548263
			2.21959	0.636771
			2.21959	0.591174
			2.22897	0.735052
			2.22897	0.568581
			2.22897	0.561417
			2.2321	0.434043
			2.23835	0.574639
			2.23835	0.70265
			2.23835	0.544073
			2.23835	0.614065
			2.24773	0.571542
			2.25086	0.478088
			2.25711	0.714144
			2.25711	0.655767
			2.25711	0.623489
			2.25711	0.638373
			2.25711	0.621878
			2.26961	0.68685
			2.27586	0.561295
			2.27899	0.713307
			2.28524	0.572884
			2.29462	0.841743
			2.29462	0.54451
			2.304	0.616221
			2.30713	0.689076
			2.31963	0.561271
			2.31963	0.588422
			2.31963	0.555389
			2.32276	0.5
			2.32276	0.51669
			2.33214	0.678182
			2.33214	0.515906
			2.33526	0.542484
			2.33839	0.477955
			2.34464	0.688073
			2.35089	0.624066
			2.35089	0.722382
			2.35089	0.602082
			2.36965	0.60111
			2.36965	0.645106
			2.38528	0.499019
			2.38528	0.52332
			2.39779	0.468826
			2.39779	0.676367
			2.40716	0.60487
			2.41654	0.54475
			2.4228	0.665236
			2.4228	0.62199
			2.42592	0.684303
			2.43217	0.679476
			2.4353	0.562455
			2.45093	0.667802
			2.45406	0.712988
			2.45406	0.600153
			2.46969	0.466077
			2.46969	0.595777
			2.46969	0.678694
			2.46969	0.675791
			2.47281	0.669205
			2.48219	0.668913
			2.48219	0.743446
			2.48845	0.595808
			2.49157	0.575036
			2.50095	0.665557
			2.5072	0.558885
			2.5072	0.60896
			2.51971	0.635647
			2.52596	0.617265
			2.52596	0.58046
			2.53846	0.635865
			2.53846	0.573852
			2.55097	0.764761
			2.55097	0.625767
			2.5666	0.598396
			2.58223	0.597685
			2.58536	0.526752
			2.58848	0.647887
			2.58848	0.570641
			2.59161	0.560893
			2.60099	0.645963
			2.60099	0.73175
			2.61975	0.596017
			2.626	0.765027
			2.62912	0.556217
			2.6385	0.772894
			2.65413	0.487651
			2.65726	0.693878
			2.66039	0.699836
			2.67289	0.599159
			2.67289	0.642374
			2.67914	0.636229
			2.6854	0.643446
			2.6854	0.608357
			2.70103	0.563601
			2.70415	0.620072
			2.70728	0.636297
			2.70728	0.595598
			2.7104	0.58227
			2.71978	0.487395
			2.71978	0.653644
			2.72291	0.74254
			2.72916	0.535912
			2.73854	0.820225
			2.73854	0.739865
			2.7698	0.612301
			2.77605	0.534618
			2.77918	0.689682
			2.78543	0.625263
			2.78543	0.615757
			2.78543	0.708831
			2.81044	0.751044
			2.81357	0.641483
			2.81357	0.821918
			2.82295	0.582205
			2.82295	0.747517
			2.8292	0.523424
			2.84796	0.679344
			2.84796	0.736459
			2.85108	0.646809
			2.86984	0.625341
			2.87609	0.917248
			2.87609	0.840951
			2.87922	0.611148
			2.8886	0.591171
			2.90735	0.65035
			2.92611	0.669049
			2.92611	0.62234
			2.94487	0.665724
			2.9605	0.692251
			2.9605	0.841778
			2.97613	0.819983
			2.98551	0.647458
			2.99801	0.642761
			3.01364	0.673184
			3.0199	0.667127
			3.02615	0.640212
			3.04491	0.715125
			3.04803	0.577607
			3.04803	0.731433
			3.05741	0.460019
			3.06366	0.725926
			3.07929	0.793715
			3.0918	0.661981
			3.09493	0.686071
			3.09805	0.74736
			3.10118	0.617299
			3.12619	0.74129
			3.13557	0.680461
			3.14494	0.749627
			3.14807	0.65178
			3.14807	0.743722
			3.14807	0.646341
			3.1512	0.753927
			3.16058	0.67716
			3.17308	0.730742
			3.18246	0.709902
			3.18246	0.744152
			3.18559	0.57701
			3.19496	0.65978
			3.20122	0.800625
			3.20122	0.613541
			3.20434	0.665584
			3.2231	0.712017
			3.22935	0.689586
			3.24498	0.833735
			3.24811	0.827888
			3.26374	0.678804
			3.26374	0.657845
			3.2825	0.754853
			3.28562	0.697875
			3.28562	0.697412
			3.30125	0.66124
			3.32314	0.763649
			3.33877	0.877568
			3.34815	0.640167
			3.37003	0.631517
			3.37628	0.565741
			3.39817	0.809382
			3.40129	0.672851
			3.40442	0.767983
			3.41692	0.661622
			3.42943	0.676743
			3.42943	0.711875
			3.43568	0.703585
			3.43568	0.775035
			3.46069	0.697982
			3.46069	0.705545
			3.46382	0.689055
			3.47319	0.729961
			3.49195	0.660556
			3.50133	0.63854
			3.51071	0.741254
			3.51071	0.666469
			3.51383	0.741425
			3.52321	0.725225
			3.52321	0.652955
			3.52634	0.677477
			3.54197	0.726282
			3.54197	0.718453
			3.55135	0.635347
			3.56385	0.756972
			3.56698	0.879045
			3.60137	0.814134
			3.60762	0.680826
			3.60762	0.801946
			3.60762	0.78879
			3.61075	0.789474
			3.62013	0.724656
			3.62638	0.665138
			3.64201	0.631779
			3.66389	0.627409
			3.66702	0.674914
			3.69203	0.752229
			3.69515	0.834746
			3.69515	0.748575
			3.71078	0.738643
			3.72642	0.741755
			3.72954	0.828472
			3.74517	0.784545
			3.77018	0.680971
			3.77018	0.886113
			3.78894	0.661933
			3.8077	0.819099
			3.81082	0.724302
			3.82333	0.800393
			3.84208	0.75724
			3.89523	0.902245
			3.89836	0.678086
			3.90461	0.706448
			3.90773	0.630358
			3.92024	0.89957
			3.92962	0.844758
			3.95775	0.85947
			3.96088	0.744856
			3.96401	0.588672
			3.97338	0.919017
			3.98902	0.707709
			3.99214	0.835733
			3.99527	0.694188
			3.99527	0.74216
			4.00777	0.659126
			4.02966	0.598144
			4.03278	0.802738
			4.03278	0.692803
			4.03903	0.658512
			4.04216	0.719533
			4.07342	0.830465
			4.09218	0.815576
			4.09843	0.703704
			4.10781	0.669384
			4.11406	0.698143
			4.12032	0.825297
			4.12969	0.657869
			4.17346	0.92069
			4.18597	0.882663
			4.20472	0.577749
			4.24536	0.758659
			4.27037	0.712572
			4.35165	0.883249
			4.36416	0.798627
			4.39229	0.801483
			4.39542	0.90418
			4.39542	0.746285
			4.4048	0.69787
			4.41105	0.72137
			4.41418	0.768226
			4.41418	0.829612
			4.43293	0.779978
			4.45794	0.759318
			4.46107	0.773023
			4.49233	0.758311
			4.50171	0.811268
			4.52047	0.899254
			4.5361	0.856553
			4.55173	0.865636
			4.55173	0.707827
			4.55486	0.850555
			4.56736	0.823563
			4.57987	0.756715
			4.59862	0.931602
			4.60487	0.754611
			4.62051	0.702138
[truncated: 719 more rows]
