# Supplementary material for: Targeting PI3K/Akt/mTOR signaling in rodent models of PMP22 gene-dosage diseases
Source: EMBO Mol Med. 2024 Feb 21;16(3):616–40. doi: 10.1038/s44321-023-00019-5 (PMC10940316; doi:10.1038/s44321-023-00019-5)
Supplement: Supplementary file 6 — Source Data Fig. 6 [file 44321_2023_19_MOESM6_ESM.zip › Figure6/6Bupper_myelinated.xlsx]

## Sheet: Tabelle1
% myelinated axons
WT	C61	hetKOxC61
99.7245	93.9698	97.5655
99.4643	94.3503	98.155
99.6139	94.2664	96.7949
	91.4439
	92.2345
