# Supplementary material for: Targeting PI3K/Akt/mTOR signaling in rodent models of PMP22 gene-dosage diseases
Source: EMBO Mol Med. 2024 Feb 21;16(3):616–40. doi: 10.1038/s44321-023-00019-5 (PMC10940316; doi:10.1038/s44321-023-00019-5)
Supplement: Supplementary file 6 — Source Data Fig. 6 [file 44321_2023_19_MOESM6_ESM.zip › Figure6/6E_axondiam_gratios.xlsx]

## Sheet: Tabelle1
WT			C61			PTENhKOxC61
axon diam	g-ratio		diameter	g-ratio		diameter	g-ratio
1.24145	0.352941		0.792615	0.221925		0.67802	0.295014
1.67754	0.638015		0.980423	0.254545		1.02817	0.468116
1.70301	0.575888		0.98679	0.279028		1.04727	0.444595
1.74121	0.779202		1.04409	0.328		1.05364	0.31584
1.8749	0.619348		1.09184	0.327916		1.07274	0.372376
1.894	0.620438		1.10457	0.362591		1.07274	0.428208
2.13592	0.637227		1.11412	0.373134		1.09184	0.322976
2.13592	0.528763		1.13322	0.337121		1.11412	0.429975
2.16775	0.659245		1.15232	0.266372		1.15868	0.45614
2.1964	0.758242		1.15232	0.379455		1.1937	0.528914
2.26962	0.741164		1.15868	0.310315		1.20643	0.488402
2.28872	0.545524		1.24145	0.367232		1.21598	0.423973
2.33646	0.528058		1.24145	0.393542		1.23508	0.509855
2.33965	0.780255		1.30511	0.315142		1.23508	0.438418
2.36193	0.764948		1.31148	0.33119		1.24145	0.497449
2.40013	0.701395		1.34967	0.309942		1.25418	0.37346
2.44469	0.668407		1.38151	0.441955		1.27328	0.487211
2.46379	0.733649		1.39424	0.555838		1.30829	0.397101
2.51472	0.798787		1.4388	0.316084		1.35604	0.404175
2.51791	0.669771		1.44199	0.282067		1.37514	0.514286
2.53382	0.745318		1.44517	0.355799		1.39424	0.431102
2.54337	0.5699		1.46109	0.451772		1.39424	0.367142
2.58157	0.715799		1.48018	0.463609		1.40697	0.541667
2.58475	0.666667		1.48973	0.35241		1.42289	0.562972
2.60385	0.740271		1.49928	0.247895		1.44199	0.659389
2.60385	0.817183		1.49928	0.366822		1.46109	0.584713
2.63568	0.740608		1.49928	0.43692		1.46745	0.562882
2.6707	0.669593		1.50565	0.327562		1.49928	0.449857
2.68025	0.623242		1.50565	0.405313		1.50565	0.446226
2.68661	0.72696		1.51202	0.266405		1.52793	0.504732
2.70253	0.729381		1.55021	0.366717		1.5343	0.360509
2.7089	0.743231		1.60433	0.393136		1.5343	0.443831
2.73436	0.582768		1.61388	0.369264		1.5343	0.575179
2.82031	0.740803		1.62979	0.295612		1.5343	0.517167
2.82668	0.755745		1.63298	0.480337		1.5343	0.446296
2.83622	0.642857		1.63616	0.342667		1.53748	0.425551
2.84259	0.733772		1.63934	0.430962		1.55658	0.453197
2.84577	0.78628		1.65844	0.407349		1.56613	0.476283
2.86806	0.763559		1.67436	0.307064		1.56613	0.466351
2.91262	0.689525		1.71574	0.39058		1.5725	0.509804
2.94127	0.61806		1.73166	0.393348		1.60115	0.505528
2.96037	0.783488		1.74439	0.403535		1.60115	0.483189
2.96674	0.6997		1.76031	0.411765		1.61388	0.500494
3.00493	0.686047		1.76986	0.381868		1.62025	0.511558
3.02403	0.727969		1.77622	0.454397		1.62979	0.46461
3.07178	0.608449		1.7985	0.420387		1.63934	0.46147
3.10043	0.695218		1.7985	0.337112		1.64889	0.487759
3.13863	0.626032		1.81124	0.457028		1.68391	0.506705
3.15773	0.769589		1.85898	0.398363		1.68709	0.5
3.22139	0.678284		1.88127	0.352836		1.69346	0.525692
3.22457	0.70201		1.88445	0.482871		1.69664	0.485428
3.23412	0.411503		1.89718	0.318376		1.70619	0.690722
3.25322	0.772487		1.94175	0.330803		1.72211	0.470026
3.25959	0.767041		1.9513	0.383365		1.73802	0.47191
3.26914	0.776266		1.96085	0.431675		1.76031	0.532243
3.35827	0.700066		1.96721	0.35274		1.76031	0.491993
3.35827	0.748227		1.98313	0.439661		1.76986	0.546169
3.35827	0.530684		1.99586	0.402697		1.77304	0.403623
3.36145	0.827586		2.02451	0.361158		1.7794	0.421251
3.36463	0.756621		2.03406	0.394688		1.79214	0.464521
3.371	0.747354		2.09136	0.442722		1.7985	0.574187
3.39328	0.767459		2.10091	0.426081		1.8367	0.621098
3.40283	0.659877		2.10091	0.413793		1.83989	0.489002
3.4092	0.801047		2.11682	0.304069		1.85898	0.544776
3.43466	0.837733		2.12001	0.392457		1.86217	0.549296
3.44421	0.690491		2.14229	0.482783		1.89718	0.558575
3.48878	0.690611		2.1773	0.451783		1.9131	0.523519
3.52379	0.724951		2.18685	0.418647		1.9131	0.44387
3.56836	0.972246		2.2155	0.474438		1.9131	0.511489
3.58109	0.787815		2.22187	0.516272		1.9131	0.490612
3.58428	0.70375		2.2346	0.465826		1.92265	0.542677
3.58746	0.790323		2.24415	0.401024		1.92265	0.527051
3.62884	0.745098		2.25688	0.430218		1.92265	0.516681
3.63521	0.649233		2.26007	0.485969		1.92901	0.59587
3.66385	0.715351		2.29827	0.41328		1.9322	0.473849
3.67022	0.75114		2.30781	0.443154		1.94175	0.46003
3.7307	0.611691		2.31418	0.447385		1.94175	0.666667
3.75298	0.745259		2.32691	0.44303		1.98631	0.598274
3.75298	0.622164		2.32691	0.553369		1.98631	0.567273
3.75617	0.76129		2.33646	0.53227		1.99586	0.598282
3.75617	0.74401		2.33646	0.479112		2.00541	0.512612
3.788	0.830426		2.35556	0.462789		2.01496	0.560177
3.79755	0.787979		2.36193	0.484334		2.02451	0.489607
3.80073	0.729383		2.38103	0.462585		2.02769	0.423256
3.85803	0.803714		2.38421	0.485104		2.03406	0.461705
3.8835	0.807412		2.40331	0.462056		2.04679	0.547234
3.90259	0.59428		2.40968	0.428895		2.04998	0.54346
3.96626	0.759293		2.42241	0.458987		2.05316	0.505882
3.96626	0.825166		2.44151	0.466829		2.06271	0.562989
3.98536	0.856361		2.44469	0.57228		2.06589	0.567804
3.98854	0.802691		2.45106	0.43552		2.07544	0.519108
3.99809	0.692774		2.45106	0.422845		2.08499	0.446489
3.99809	0.844654		2.47016	0.477245		2.09136	0.387839
4.06812	0.767568		2.47652	0.479359		2.09136	0.52856
4.06812	0.802764		2.48607	0.479435		2.09136	0.569818
4.08085	0.449667		2.49562	0.451613		2.11364	0.585538
4.08722	0.774894		2.50517	0.55035		2.11364	0.515528
4.19545	0.773474		2.50517	0.449201		2.12956	0.543461
4.23046	0.767321		2.53064	0.524061		2.12956	0.625234
4.24638	0.625117		2.537	0.46096		2.13911	0.547677
4.27821	0.818016		2.54337	0.430728		2.14866	0.51963
4.27821	0.66766		2.54655	0.465929		2.14866	0.597345
4.28458	0.760882		2.55292	0.452341		2.16139	0.549353
4.30368	0.645654		2.57202	0.461451		2.17412	0.56214
4.31959	0.71837		2.59112	0.487717		2.18049	1
4.33233	0.714061		2.6134	0.464104		2.19322	0.626364
4.34187	0.759465		2.62932	0.440768		2.19959	0.532357
4.42782	0.732491		2.63887	0.551931		2.23142	0.590564
4.431	0.817861		2.63887	0.559002		2.24097	0.595601
4.45965	0.767251		2.64205	1		2.2537	0.449524
4.46602	0.734555		2.64205	1		2.2537	0.583196
4.46602	0.817123		2.64842	0.456391		2.2919	0.621225
4.47557	0.789001		2.64842	0.565602		2.29827	0.635004
4.48512	0.810702		2.6898	0.556653		2.32373	0.57571
4.48512	0.768685		2.70253	0.37868		2.3301	0.561781
4.51058	0.84597		2.72163	0.309222		2.33965	0.517241
4.53287	0.812785		2.76938	0.507585		2.35875	0.552161
4.5647	0.816629		2.78529	0.484496		2.38103	0.704331
4.56788	0.793695		2.80121	0.501425		2.39376	0.607431
4.57743	0.72847		2.80439	0.363899		2.40968	0.571321
4.60608	0.662849		2.81076	0.462546		2.41286	0.533052
4.63155	0.713235		2.82031	0.470526		2.42559	0.755203
4.66019	0.81742		2.83941	0.531269		2.46061	0.553329
4.66338	0.650822		2.85851	0.497783		2.46697	0.564047
4.67293	0.770199		2.86169	0.467013		2.47016	0.555476
4.67611	0.650288		2.89352	0.431214		2.47652	1
4.68884	0.711594		2.90307	0.477987		2.47971	0.46204
4.72067	0.808174		2.91262	0.502747		2.47971	0.528494
4.73977	0.803562		2.92854	0.420091		2.48607	0.729225
4.74296	0.673294		2.92854	1		2.49562	0.660489
4.75887	0.620847		2.94764	0.614466		2.50199	0.570392
4.75887	0.669203		2.95082	0.564899		2.50199	0.545833
4.76524	0.768875		2.96355	0.532		2.51472	0.571635
4.76842	0.740851		2.98265	0.444286		2.51791	0.533738
4.77797	0.709693		2.98583	0.524902		2.52746	0.637239
4.78434	0.768798		2.99538	0.501867		2.52746	0.548343
4.80344	0.844432		3.00493	0.550437		2.54655	0.565371
4.80662	0.689183		3.01767	0.499473		2.5561	0.587848
4.8098	0.711729		3.0304	0.486708		2.58794	0.613122
4.81299	0.722063		3.0304	0.486708		2.59112	0.631988
4.82572	0.6705		3.04313	0.513426		2.59749	0.582026
4.84482	0.69977		3.05268	0.55562		2.6134	0.645948
4.85437	0.676575		3.1068	0.431477		2.6134	0.526282
4.85437	0.749754		3.11953	0.578512		2.61977	0.640467
4.88938	0.720113		3.1259	0.577987		2.61977	0.588277
4.90212	0.733333		3.1259	0.609938		2.63568	0.597403
4.91167	0.739339		3.13863	0.591837		2.64523	0.534062
4.91803	0.704193		3.14818	0.557183		2.6707	0.555261
4.93077	0.68058		3.17364	0.558231		2.6707	0.558589
4.94986	0.712976		3.18319	0.648508		2.68343	0.661176
5.01989	0.662049		3.19274	0.480364		2.68661	0.57027
5.08038	0.753185		3.21184	0.45822		2.68661	0.548765
5.08674	0.722423		3.22139	0.522188		2.68661	0.55857
5.12176	0.720555		3.24049	0.503462		2.69298	0.618421
5.12176	0.798511		3.25322	0.692881		2.69616	0.615105
5.16314	0.750926		3.26914	0.653724		2.69935	0.627219
5.1886	0.539378		3.27232	0.541053		2.70571	0.584594
5.21089	0.771806		3.27869	0.387509		2.7089	0.529558
5.22999	0.770277		3.30097	0.516949		2.72163	0.613343
5.23635	0.766185		3.30415	0.426283		2.72163	0.648218
5.25227	0.688935		3.30734	0.516145		2.73118	0.653465
5.28728	0.86827		3.35509	0.534212		2.73436	0.607926
5.28728	0.712876		3.37418	0.511583		2.73436	0.74566
5.29365	0.720225		3.38055	0.537178		2.74073	0.559454
5.32548	0.774179		3.38692	0.545082		2.74391	0.621934
5.32548	0.701174		3.44421	0.559173		2.75664	0.581989
5.35413	0.618837		3.44421	0.611645		2.77893	0.566883
5.37641	0.707286		3.52698	0.474925		2.78211	0.573867
5.37641	0.765986		3.54926	0.584075		2.79803	0.636957
5.37641	0.782307		3.54926	0.472258		2.80439	0.563299
5.39551	0.622933		3.59701	0.486859		2.81394	0.540673
5.39869	0.777982		3.60019	0.603522		2.81394	0.741611
5.42734	0.829684		3.60019	0.633259		2.82031	0.678407
5.48146	0.759594		3.60656	0.590719		2.82349	0.54284
5.48782	0.6874		3.60656	0.465489		2.82349	0.605048
5.49737	0.733645		3.61611	0.606838		2.83622	0.538043
5.50056	0.807477		3.62247	0.575038		2.83941	0.611797
5.52602	0.70915		3.62247	0.511461		2.84896	0.538832
5.54194	0.810521		3.63202	0.650884		2.85532	0.645788
5.57059	0.677507		3.64157	1		2.86169	0.442857
5.57059	0.7313		3.64476	0.567112		2.87442	0.571157
5.57059	0.930851		3.66704	0.631579		2.87761	0.634831
5.59287	0.628173		3.6734	0.544083		2.88397	0.595269
5.59924	0.736291		3.6734	0.509492		2.89034	0.605333
5.61834	0.805568		3.6925	0.607966		2.89989	0.689107
5.62152	0.792284		3.69569	0.598454		2.90307	0.633333
5.63425	0.686845		3.69887	0.562712		2.94445	0.625846
5.64062	0.753401		3.70524	0.509186		2.95082	0.665948
5.66927	0.684737		3.73707	0.502999		2.96674	0.632293
5.682	0.627196		3.7498	0.596758		2.96674	0.623829
5.68837	0.775944		3.75617	0.487603		2.97629	0.720894
5.69155	0.801794		3.7689	0.502974		2.99538	0.621122
5.71065	0.783748		3.77845	0.576493		3.00175	0.56773
5.71065	0.71674		3.79118	0.542597		3.00493	0.522413
5.71701	0.649783		3.8071	0.631135		3.0113	0.585034
5.72338	0.71662		3.82301	0.618435		3.0113	0.607579
5.74566	0.772358		3.8262	0.533985		3.01448	0.696324
5.75521	0.761905		3.85485	0.572306		3.02722	0.665035
5.77113	0.70027		3.85485	1		3.03358	0.718703
5.77431	0.755519		3.88031	0.583812		3.04632	0.738996
5.80933	0.754132		3.88031	0.546392		3.05905	0.605927
5.82524	0.805458		3.8835	0.573308		3.06223	0.586943
5.83161	0.732507		3.90896	0.578427		3.0686	0.627604
5.83479	0.743008		3.90896	0.551662		3.07815	0.632026
5.85707	0.735706		3.91533	0.51101		3.08133	0.568743
5.86981	0.703817		3.93761	0.538998		3.0877	0.626615
5.86981	0.700342		3.94716	0.553078		3.10043	0.699713
5.87936	0.680295		3.95671	0.471548		3.11316	0.630561
5.87936	0.714507		3.95989	0.668099		3.1259	0.704448
5.91119	0.589898		3.95989	0.654392		3.12908	0.554115
5.92392	0.728661		3.97262	0.764238		3.12908	0.662846
5.9271	0.781368		3.98536	0.544822		3.13544	0.610663
5.9462	0.701201		3.99809	0.574828		3.13544	0.667797
5.95575	0.767747		4.00446	0.558367		3.14818	0.659773
5.98122	0.792827		4.00764	0.635217		3.15454	0.656291
5.99714	0.664082		4.01719	0.625372		3.15454	0.640181
6.01623	0.809769		4.01719	0.609662		3.16409	0.640877
6.01942	0.764349		4.02674	0.519721		3.17364	0.587161
6.07353	0.757143		4.03311	0.571235		3.17364	0.588201
6.08626	0.855864		4.03311	0.524204		3.17683	0.588097
6.09263	0.75832		4.03311	0.645112		3.19274	0.593491
6.14356	0.651587		4.03629	0.566071		3.19274	0.59988
6.14993	0.821778		4.03629	0.629593		3.19593	0.551648
6.20086	0.783903		4.04584	0.605238		3.21184	0.635791
6.21678	0.764982		4.06175	0.669465		3.22139	0.667987
6.21996	0.685614		4.07767	0.657935		3.22139	0.602381
6.22633	0.768264		4.08085	0.496322		3.22776	0.597877
6.23906	0.724584		4.09359	1		3.23094	0.613664
6.25179	0.77813		4.09995	0.636993		3.23412	0.588644
6.26134	0.757996		4.10314	0.685274		3.24049	0.523663
6.26452	0.727542		4.10314	0.558734		3.24367	0.596255
6.27726	0.776378		4.12223	0.611137		3.25004	0.684316
6.28044	0.848237		4.13178	0.606826		3.25641	0.712892
6.28681	0.670401		4.16043	0.473379		3.26277	0.514042
6.32182	0.726408		4.1668	0.561562		3.26914	0.679233
6.35365	0.511401		4.20181	0.620884		3.27232	0.548267
6.36957	0.949692		4.205	0.62666		3.29142	0.605386
6.38548	0.773621		4.20818	0.569828		3.30415	0.731501
6.42687	0.816087		4.23683	0.606102		3.30734	0.644141
6.43642	0.706499		4.24638	0.623948		3.30734	0.581747
6.58603	0.763469		4.2623	0.602068		3.32644	0.636032
6.60194	0.723657		4.27184	0.597241		3.33599	0.678317
6.61467	0.724294		4.27184	0.58196		3.33599	0.660365
6.64651	1		4.27184	0.610833		3.34235	0.663298
6.66242	0.829897		4.27503	0.607417		3.34554	0.772794
6.66561	0.826036		4.27821	1		3.39328	0.638706
6.70062	0.745133		4.30686	0.66129		3.41557	0.66937
6.71017	0.767103		4.31004	0.732684		3.42193	0.712865
6.77383	0.806366		4.32596	0.543165		3.42193	0.696244
6.7802	0.732966		4.33233	0.602212		3.4283	0.617546
6.81203	0.849881		4.34506	0.586592		3.43785	0.633431
6.85023	0.70488		4.34506	0.59529		3.44103	0.554075
6.85341	0.7565		4.37371	0.582944		3.44103	0.558945
6.86933	0.672065		4.37371	0.585179		3.44103	0.618421
6.89798	0.742123		4.39281	0.783646		3.44421	0.703511
6.92663	0.740136		4.39281	0.592529		3.4474	0.676452
7.01257	0.750085		4.39917	0.612589		3.4474	0.739249
7.02849	0.736983		4.4692	0.639636		3.4474	0.68285
7.03486	0.745111		4.47875	0.566425		3.46331	0.632191
7.0826	0.779062		4.51695	0.576595		3.4665	0.653269
7.15263	0.748003		4.5265	0.588576		3.4856	0.579979
7.15582	0.742404		4.52968	0.713283		3.5047	0.651479
7.159	0.853187		4.5456	0.573494		3.5047	0.695515
7.18765	0.860518		4.55197	0.607219		3.51106	0.583907
7.20675	0.886453		4.55833	0.671985		3.51424	0.618141
7.2354	0.741841		4.56152	0.572971		3.55244	0.548673
7.26723	0.822999		4.5647	0.690751		3.55244	0.588918
7.29588	0.754195		4.56788	0.597419		3.55881	0.418727
7.37546	0.773623		4.60608	0.627494		3.56836	0.660188
7.39137	0.76735		4.63473	0.738337		3.57791	0.621681
7.4423	0.747921		4.63791	0.590596		3.58746	0.763033
7.46777	0.793909		4.6411	0.558621		3.60337	0.770068
7.52825	0.525322		4.66656	0.685047		3.60656	0.656431
7.54417	0.882682		4.68248	0.634873		3.61292	0.609887
7.58237	0.740672		4.68248	0.656111		3.61611	0.706468
7.61738	0.863276		4.68566	0.688172		3.61929	0.62922
7.62375	0.788348		4.68884	0.617093		3.63202	0.681601
7.63648	0.692352		4.72386	0.567278		3.65112	0.6791
7.64603	0.832871		4.79389	0.633838		3.65749	0.695521
7.67149	0.778675		4.80344	1		3.66385	0.625884
7.69059	0.798414		4.81299	0.598812		3.68295	0.506789
7.69059	0.707053		4.82572	0.618019		3.68932	0.653694
7.69059	0.768692		4.83527	0.656156		3.68932	0.656285
7.69696	0.759661		4.88938	0.553115		3.69887	0.623725
7.74152	0.776005		4.88938	0.647555		3.7116	0.580677
7.83702	0.753136		4.88938	0.627451		3.7116	0.731952
7.84657	0.783286		4.89575	0.635537		3.72115	0.640548
7.85294	0.759544		4.90848	0.612878		3.72434	0.670872
7.85612	0.704137		4.91803	0.811024		3.73707	0.682162
7.88159	0.732761		4.92122	1		3.75298	0.593058
7.89432	0.757483		4.92758	0.643392		3.75617	0.699467
7.90387	0.800451		4.93395	0.728726		3.75935	0.490245
7.94525	0.750225		4.94668	0.631707		3.75935	0.649615
7.993	0.754507		4.97851	0.63243		3.77208	0.640541
8.00891	0.764277		4.9817	0.737512		3.77527	0.697237
8.01846	0.761257		4.9817	0.639297		3.788	0.645336
8.02483	0.842299		5.02626	1		3.8453	0.772379
8.06939	0.709091		5.04536	0.666526		3.85485	0.623263
8.08213	0.767765		5.07083	1		3.86121	0.721594
8.11714	0.770859		5.09947	0.680833		3.87076	0.701673
8.12351	0.774742		5.09947	0.719031		3.88031	0.632918
8.14897	0.766467		5.12812	0.708755		3.88986	0.692351
8.19035	0.781117		5.13767	1		3.90578	0.667937
8.19035	0.774067		5.15996	0.717257		3.90578	0.716287
8.20945	0.766419		5.16951	0.777405		3.91214	0.677135
8.22537	0.792881		5.16951	0.730544		3.91533	0.725236
8.22855	0.888622		5.18542	0.648746		3.91533	0.648392
8.2381	0.774618		5.22044	0.69286		3.93761	0.713379
8.28267	0.769367		5.25227	0.653983		3.94716	0.675014
8.29222	0.831737		5.25545	0.561183		3.95353	0.597403
8.30495	0.782309		5.27455	0.784936		3.95671	0.703851
8.30813	0.766295		5.27773	0.717128		3.96626	0.638647
8.3145	0.785328		5.28728	0.647816		3.98217	0.736749
8.32087	0.783573		5.29683	0.645712		3.99172	0.636548
8.33678	0.774165		5.3032	0.699412		3.99809	0.575619
8.39726	0.810944		5.31593	0.636433		3.99809	0.628
8.40681	0.769522		5.3223	0.764867		4.01401	0.691338
8.41636	0.774458		5.33185	0.703191		4.01401	0.689448
8.43228	0.747883		5.33503	0.790566		4.02674	1
8.44501	0.756271		5.41461	0.645296		4.06175	0.648045
8.48639	0.790629		5.43689	0.743902		4.0713	0.682497
8.50231	0.772188		5.44326	0.813511		4.0713	0.700055
8.56597	0.792403		5.45918	0.679746		4.0713	0.696244
8.58507	0.732283		5.46554	0.653349		4.08085	0.602727
8.60735	0.791106		5.47191	0.715952		4.10632	0.672576
8.62009	0.910558		5.50056	0.709651		4.10632	0.72188
8.65828	0.804496		5.56104	0.758247		4.12223	0.666152
8.65828	0.613995		5.57695	0.75877		4.1286	0.681914
8.6742	0.786436		5.58014	0.778419		4.1286	0.636721
8.68693	0.786455		5.58969	0.765142		4.1286	0.720155
8.6933	0.998903		5.60879	0.729607		4.13178	0.620756
8.73786	0.775205		5.60879	0.726598		4.13497	0.634587
8.7697	0.777151		5.62788	0.743795		4.13497	0.703684
8.81426	0.791822		5.62788	0.693878		4.13815	0.661578
8.84291	0.780995		5.66608	0.628753		4.16043	0.674407
8.85564	0.752706		5.67245	0.608191		4.16362	0.60221
8.87474	0.786238		5.67563	0.718372		4.17317	0.643594
8.92249	0.791137		5.68518	0.682983		4.17317	0.694018
8.92886	0.818261		5.70746	0.599265		4.17317	0.81378
8.98934	0.761802		5.71065	0.717887		4.18272	0.662632
8.99252	0.788666		5.73293	0.829572		4.19226	0.693888
9.01799	0.796906		5.74566	0.7249		4.19226	0.666835
9.04345	0.829489		5.78386	0.709488		4.205	0.694167
9.0912	0.787211		5.78704	0.722576		4.20818	0.725178
9.09756	0.721535		5.82524	0.763773		4.20818	0.713823
9.11985	0.771821		5.82843	0.664851		4.21136	0.725329
9.12621	0.828852		5.84434	0.775011		4.22091	0.598916
9.12621	0.644994		5.85707	0.789022		4.22091	0.675497
9.20898	0.766967		5.85707	0.737179		4.23365	0.672736
9.22489	0.773419		5.87936	0.786292		4.24001	0.769053
9.26627	0.773996		5.93665	1		4.24956	0.716971
9.26627	0.719121		5.95575	0.795832		4.2623	0.717578
9.29811	0.798306		5.9844	0.747812		4.26866	0.767602
9.30447	0.79798		6.01305	0.627575		4.27184	0.653041
9.32994	0.796251		6.04488	0.753273		4.28139	0.692229
9.34267	0.812569		6.07035	0.715572		4.31959	0.683972
9.34585	0.792443		6.09263	0.762854		4.36097	0.641987
9.37769	0.79066		6.10218	0.731959		4.36734	0.653956
9.43498	0.823333		6.12128	0.694475		4.39281	0.726316
9.43817	0.76953		6.12765	0.790554		4.39599	0.704233
9.48591	0.802802		6.14038	0.714709		4.41191	0.672489
9.49546	0.804043		6.14675	0.668397		4.42464	0.717605
9.51775	0.785808		6.15948	1		4.44374	0.689383
9.55276	0.699371		6.16584	0.818681		4.47239	0.68237
9.57823	0.805191		6.21041	0.801561		4.48194	0.732952
9.58141	0.811321		6.21996	0.804446		4.4883	0.729814
9.60051	0.76704		6.22633	0.776807		4.49467	0.727085
9.69919	0.816452		6.27089	0.763862		4.50103	0.784684
9.70237	0.762572		6.27407	0.73		4.50422	0.711413
9.76285	0.943983		6.29636	0.712793		4.5074	0.723187
9.77558	0.816538		6.30909	0.670501		4.5265	0.731858
9.79468	0.804234		6.41732	0.72103		4.53605	0.724822
9.82333	0.806797		6.44278	0.643766		4.5456	0.776509
9.85198	0.796039		6.44278	0.679879		4.57106	0.730046
9.86471	0.787948		6.44915	0.829988		4.5838	0.733945
9.89655	0.803567		6.45551	0.772866		4.58698	0.641014
9.9061	0.808522		6.46825	0.749539		4.6029	0.715842
9.92838	0.796679		6.47143	0.782525		4.61245	0.712039
10.078	0.802331		6.50645	0.757879		4.64746	0.695901
10.1098	0.87469		6.50963	0.792329		4.66338	0.759067
10.1512	0.81207		6.57648	0.751273		4.68248	0.630519
10.1767	0.813072		6.57648	0.710454		4.68566	0.74645
10.218	0.825405		6.60512	0.713058		4.71113	0.646006
10.234	0.833766		6.61786	0.740385		4.71749	0.742113
10.2976	0.780082		6.63377	1		4.72704	0.637066
10.425	0.76039		6.64651	0.70303		4.73659	0.727273
10.4791	0.819721		6.65606	0.755965		4.74296	0.688858
10.5937	0.773594		6.65924	0.84765		4.77479	0.728155
10.6096	0.798515		6.70699	0.755468		4.81299	0.711529
10.6605	0.807961		6.71335	0.773945		4.81935	0.759278
10.8069	0.779206		6.73564	0.767501		4.81935	0.704186
10.826	0.823886		6.74837	0.748323		4.848	0.668276
10.842	0.816395		6.77702	0.788227		4.85437	0.754204
11.0743	0.804765		6.79293	0.795378		4.94668	0.631451
11.1125	0.83717		6.79293	1		4.96896	0.756298
11.3767	0.827698		6.82795	0.772416		4.99125	0.790721
11.5773	0.868019		6.83431	0.690798		5.0008	0.738946
1.42289	0.525264		6.84705	0.800521		5.01353	0.654342
1.46109	0.501639		6.85978	0.721943		5.03899	0.763259
1.51838	0.418421		6.86933	0.725866		5.07719	0.681624
1.58523	0.410552		6.8757	0.739473		5.07719	0.775024
1.63934	0.461883		6.89161	0.732161		5.08356	0.664863
1.69664	0.574973		6.92344	0.746909		5.08993	0.784978
1.84625	0.573123		6.92981	0.743003		5.09311	0.774818
1.90355	0.582846		6.94254	0.713211		5.09947	0.688736
1.90992	0.638298		6.94254	0.703095		5.10584	0.71194
1.92901	0.536283		6.94891	0.71015		5.12176	0.658616
1.94811	0.642857		6.95528	0.741935		5.12812	0.740349
1.96721	0.528657		7.03167	0.772378		5.16632	0.750347
1.96721	0.589695		7.05077	0.731748		5.18542	0.671476
1.99586	0.5016		7.06032	0.786804		5.1886	0.650699
2.01496	0.636821		7.07624	0.775105		5.25227	0.773921
2.02451	0.52432		7.0826	0.800648		5.32548	0.721432
2.02769	0.52995		7.12399	0.810282		5.33503	0.751233
2.16775	0.706432		7.18128	0.606452		5.37641	0.716589
2.18685	0.571547		7.2545	0.761443		5.39869	0.697368
2.2155	0.537867		7.26723	0.734792		5.51966	0.716233
2.2155	0.55282		7.27041	0.773451		5.54512	0.782218
2.22505	0.58888		7.28314	0.792244		5.55785	0.688757
2.24415	0.558637		7.30224	0.692424		5.6056	0.660045
2.25052	0.629004		7.30861	0.803922		5.63743	0.721385
2.26962	0.654128		7.30861	0.746424		5.63743	0.76172
2.2728	0.590571		7.33408	0.698605		5.68837	0.690762
2.29827	0.573927		7.33408	0.700943		5.91756	0.702304
2.311	0.612658		7.41047	0.787018		5.96212	0.778147
2.32373	0.651204		7.42321	0.84036		6.05125	0.722814
2.35875	0.505457		7.47414	0.775429		6.05443	0.857916
2.35875	0.655172		7.49005	0.74841		6.18176	0.748074
2.38421	0.629412		7.56645	0.744208		6.26452	0.796117
2.40331	0.768057		7.58873	0.832402		6.94254	0.769041
2.41286	0.609325		7.60465	0.691862		7.07942	0.752623
2.46697	0.651261		7.60783	0.71322		7.15582	0.780285
2.47971	0.600617		7.66194	1		7.30543	0.841276
2.50199	0.618898		8.06303	0.763642		7.49005	0.930407
2.52427	0.671465		8.14261	0.75591		7.66194	0.89847
2.55292	0.61128		8.16489	0.711314		8.31132	0.785972
2.5943	0.629344		8.19354	0.816884		0.798981	0.23814
2.60703	0.565999		8.19672	0.885793		0.875378	0.204006
2.61658	0.637704		9.29492	0.741493		0.884928	0.282808
2.61977	0.664782		0.68757	0.272383		1.04727	0.310377
2.62295	0.585227		0.939042	0.314164		1.05364	0.311676
2.6516	0.664804		0.967691	0.374846		1.10138	0.287854
2.65478	0.604786		1.01544	0.329205		1.15868	0.282171
2.65797	0.583916		1.01544	0.35563		1.20643	0.336291
2.66433	0.768595		1.06637	0.31485		1.26054	0.342561
2.66752	0.610342		1.15868	0.309524		1.29874	0.3264
2.66752	0.640183		1.27009	0.309783		1.29874	0.384906
2.66752	0.649109		1.29874	0.338028		1.29874	0.304024
2.67388	0.546519		1.30193	0.368468		1.29874	0.28022
2.6898	0.651002		1.32739	0.47876		1.32739	0.300866
2.70571	0.667714		1.35286	0.476992		1.33376	0.304064
2.71845	0.511377		1.35604	0.440083		1.36559	0.35396
2.76619	0.663359		1.36877	0.353328		1.38469	0.322222
2.81076	0.65118		1.37514	0.407932		1.43244	0.299003
2.81394	0.577778		1.42607	0.35415		1.44199	0.315679
2.85851	0.664201		1.43244	0.349108		1.477	0.242298
2.89989	0.587363		1.44517	0.361177		1.48655	0.298784
2.92217	0.712733		1.45154	0.378423		1.49292	0.342086
2.93809	0.609643		1.46109	0.334061		1.51838	0.337102
2.94127	0.617234		1.46427	0.30303		1.52793	0.333797
2.94127	0.591928		1.47064	0.453386		1.52793	0.343102
2.94764	0.564979		1.52475	0.423519		1.5534	0.332425
2.94764	0.592072		1.52793	0.478564		1.5725	0.349117
2.96355	0.664051		1.56613	0.436945		1.58205	0.332441
2.97947	0.673866		1.59478	0.43986		1.5916	0.379075
2.99857	0.6		1.60751	0.470643		1.61388	0.302326
2.99857	0.708271		1.63934	0.417342		1.61388	0.292725
3.01448	0.72456		1.64889	0.440851		1.63934	0.351296
3.0304	0.611825		1.67118	0.40856		1.65526	0.345286
3.04632	0.605313		1.67754	0.363198		1.66799	0.439966
3.0495	0.778229		1.69982	0.446488		1.67754	0.366227
3.05587	0.686695		1.72847	0.42093		1.67754	0.331238
3.07178	0.576808		1.73802	0.452361		1.68709	0.445378
3.0877	0.548332		1.74757	0.455224		1.69982	0.344961
3.09088	0.550766		1.76031	0.32434		1.72211	0.328078
3.09088	0.566511		1.80487	0.549952		1.73484	0.351613
3.11316	0.698571		1.8367	0.433183		1.74121	0.355888
3.11635	0.575882		1.8367	0.349274		1.75076	0.366911
3.12908	0.509855		1.84625	0.274102		1.75394	0.441506
3.14818	0.699929		1.88445	0.493333		1.77622	0.413027
3.19274	0.706338		1.88445	0.480519		1.82079	0.40367
3.19274	0.630421		1.90673	0.371819		1.82397	0.348965
3.20229	0.695232		1.9131	0.392042		1.82715	0.396957
3.21184	0.669987		1.92583	0.440962		1.82715	0.387314
3.21184	0.554396		1.92583	0.403065		1.84307	0.373308
3.22776	0.608278		1.94175	0.444606		1.88445	0.353222
3.25004	0.66558		1.9513	0.342076		1.88445	0.391017
3.25004	0.616174		1.96085	0.456635		1.9131	0.416493
3.28505	0.601749		1.98313	0.441844		1.92265	0.37215
3.30415	0.62871		1.98631	0.373206		1.94175	0.395334
3.32644	0.626875		1.9895	0.392835		1.96085	0.337905
3.38055	0.66375		2.00223	0.46284		1.97995	0.3709
3.38692	0.709807		2.00223	0.481623		1.97995	0.445559
3.4283	0.676933		2.02451	0.472862		1.98313	0.391086
3.4283	0.739698		2.02769	0.426944		1.98631	0.399232
3.48241	0.702182		2.04679	0.512351		1.9895	0.389894
3.51743	0.663664		2.05634	0.519293		1.99586	0.422507
3.55244	0.588297		2.08499	0.429508		2.03406	0.389397
3.59064	0.567119		2.08817	0.465578		2.03406	0.354409
3.68295	0.683402		2.09136	0.482379		2.03406	0.420118
3.70205	0.705704		2.13911	0.435798		2.04361	0.424042
3.72434	0.685815		2.13911	0.460274		2.05316	0.425181
3.73389	0.699046		2.14866	0.463918		2.05316	0.38832
3.74662	0.702267		2.2155	0.416268		2.07226	0.378929
3.7689	0.591409		2.2537	0.563694		2.08499	0.395054
3.79118	0.620636		2.25688	0.510072		2.10091	0.361842
3.81983	0.727273		2.26962	0.552285		2.12956	0.461061
3.83575	0.465971		2.2728	0.382637		2.13592	0.393779
3.85166	0.515552		2.29827	0.453233		2.14866	0.394968
3.87713	0.689304		2.32691	0.4504		2.17412	0.442071
3.89304	0.685154		2.32691	0.527798		2.18685	0.426443
3.89941	0.609453		2.3301	0.424348		2.20277	0.437975
3.92806	0.585111		2.33965	0.40429		2.20914	0.463594
3.94079	0.738663		2.34283	0.487417		2.22505	0.308746
3.94398	0.703977		2.35238	0.47616		2.2346	0.501787
3.97899	0.651721		2.38103	0.527876		2.25052	0.435882
4.02356	0.603918		2.39376	0.467662		2.28235	0.439338
4.07449	0.711902		2.40968	0.35962		2.28872	0.421701
4.07767	0.705008		2.41286	0.458838		2.311	0.478576
4.11587	0.688132		2.42559	0.490032		2.32691	0.407697
4.17635	0.520016		2.42559	0.449028		2.3301	0.446614
4.205	0.67398		2.46697	0.524003		2.33646	0.437165
4.23683	0.65502		2.47334	0.439977		2.33965	0.378476
4.26548	0.75408		2.47652	0.466987		2.33965	0.389714
4.27184	0.678806		2.48607	0.527703		2.35556	0.469543
4.29731	0.703858		2.48607	0.450404		2.38421	0.501003
4.32596	0.638928		2.48926	0.376867		2.39376	0.401495
4.35461	0.685371		2.49562	0.598017		2.42241	0.524828
4.35461	0.608		2.51472	0.554386		2.42559	0.410782
4.35779	0.784078		2.51472	0.497795		2.43196	0.483851
4.37371	0.685629		2.52109	0.480874		2.44151	0.48947
4.37689	0.615764		2.52746	0.511928		2.47971	0.456892
4.38962	0.684707		2.537	0.511225		2.48926	0.425
4.38962	0.637246		2.57202	0.545946		2.52746	0.527224
4.39917	0.699747		2.58157	0.578047		2.53064	0.457686
4.42782	0.795312		2.58475	0.600592		2.537	0.326639
4.46602	0.683723		2.58475	0.456436		2.54019	0.488671
4.47875	0.602312		2.59112	0.444081		2.55292	0.416623
4.50422	0.580394		2.59749	0.45283		2.56565	0.525081
4.55833	0.683859		2.6134	0.587268		2.56565	0.471897
4.58061	0.651721		2.61977	0.513733		2.56565	0.491164
4.59335	0.641904		2.62295	0.515645		2.58794	0.434527
4.63473	0.663024		2.62932	0.421429		2.59112	0.43576
4.63791	0.701155		2.6325	0.545875		2.61658	0.38902
4.67929	0.613779		2.63568	0.586818		2.62613	0.487013
4.69521	0.667723		2.64205	0.508578		2.62932	0.475533
4.74932	0.650392		2.64523	0.520351		2.64523	0.407553
4.76842	0.712994		2.6516	0.519003		2.64842	0.439514
4.87347	0.642737		2.66752	0.560535		2.65478	0.40407
4.88302	0.781059		2.69616	0.563915		2.65797	0.449166
4.88302	0.723926		2.70571	0.466776		2.65797	0.479885
4.89893	0.675296		2.71208	0.48272		2.66752	0.553135
4.9053	0.663366		2.71208	0.533166		2.68661	0.477646
4.92758	0.664948		2.72163	0.454304		2.70253	0.414956
4.94668	0.664386		2.72163	0.494505		2.70571	0.506857
4.95941	0.647279		2.72481	0.471106		2.7089	0.463508
4.99761	0.617867		2.73436	0.478019		2.72481	0.506509
4.99761	0.704036		2.74073	0.660783		2.73436	0.511614
5.01353	0.680052		2.7471	0.543793		2.73436	0.460343
5.03263	0.717332		2.75664	0.532595		2.73436	0.485037
5.05491	0.656741		2.77256	0.544375		2.73436	0.500583
5.11539	0.67521		2.77893	0.564683		2.73755	0.527607
5.14404	0.610733		2.77893	0.490449		2.74073	0.38714
5.2077	0.684233		2.77893	0.526538		2.75028	0.544423
5.23954	0.741108		2.78211	0.505787		2.75983	0.445758
5.23954	0.76487		2.79166	0.545737		2.75983	0.492894
5.24272	0.670057		2.80439	0.481158		2.76938	0.522209
5.24908	0.794316		2.81394	0.514552		2.77574	0.440182
5.27455	0.711464		2.82986	0.518973		2.78211	0.476035
5.29047	0.768377		2.83622	0.502255		2.78848	0.430255
5.3032	0.672859		2.84259	0.516782		2.79166	0.432233
5.37005	0.735397		2.84577	0.459877		2.79166	0.511669
5.39233	0.689459		2.84896	0.623259		2.79484	0.462105
5.50374	0.651715		2.85214	0.526439		2.79803	0.472835
5.51329	0.65981		2.87124	0.540767		2.82668	0.530783
5.51647	0.552087		2.88079	0.583119		2.83622	0.532895
5.53239	0.713465		2.88716	0.516809		2.84896	0.423168
5.54194	0.73522		2.89352	0.497537		2.86487	0.592105
5.57059	0.668194		2.89671	0.643564		2.87124	0.459267
5.58332	0.719147		2.90307	0.7296		2.87761	0.502781
5.59605	0.719018		2.91262	0.515784		2.89352	0.514723
5.60242	0.739807		2.93172	0.572761		2.91262	0.465175
5.60879	0.667172		2.95082	1		2.92535	0.498644
5.61834	0.674952		2.9731	0.516593		2.94127	0.504918
5.67245	0.650128		2.9922	0.542725		2.94445	0.430433
5.76795	0.732417		2.99857	0.599618		2.94764	0.368045
5.77431	0.770931		2.99857	0.623016		2.96037	0.458806
5.78704	0.723438		3.01448	0.521763		2.96037	0.472321
5.81251	0.631179		3.0304	0.481538		2.96674	0.482902
5.85707	0.745543		3.03358	0.485481		2.96674	0.464143
5.88891	0.58936		3.04313	0.534377		2.97629	0.48521
5.9462	0.699364		3.04313	0.592684		2.97947	0.614173
6.00668	0.769262		3.04632	0.500523		2.97947	0.439024
6.03215	0.634841		3.04632	0.526403		2.98583	0.513691
6.03215	0.669611		3.06223	0.52		3.02403	0.465458
6.03852	0.681149		3.0686	0.549601		3.02403	0.4079
6.06717	0.652963		3.07815	0.553204		3.03677	0.490236
6.0799	0.671117		3.0877	0.583283		3.04632	0.383721
6.08308	0.800587		3.09725	0.532859		3.05268	0.510378
6.08626	0.783928		3.10043	0.540811		3.0686	0.509245
6.1181	0.7794		3.10361	0.474222		3.07178	0.456265
6.12765	0.711119		3.1068	0.479371		3.08133	0.52071
6.16584	0.842907		3.11953	0.585075		3.08133	0.49641
6.19131	0.669535		3.15136	0.536295		3.0877	0.550823
6.21996	0.70212		3.15454	0.592703		3.0877	0.513228
6.23906	0.600306		3.15454	0.417263		3.11316	0.478708
6.27089	0.70032		3.15773	0.349173		3.11635	0.512297
6.27089	0.703823		3.16728	0.525343		3.11953	0.520999
6.28681	0.65419		3.17046	0.537217		3.13226	0.535948
6.33774	0.695424		3.17364	0.608298		3.13863	0.434744
6.34729	0.788766		3.17364	0.49602		3.16409	0.448151
6.35684	0.766897		3.17683	0.43448		3.16409	0.716138
6.36639	0.774293		3.18638	0.569073		3.17046	0.512082
6.36957	0.757668		3.18956	0.422606		3.19274	0.536938
6.38548	0.685343		3.20229	0.543784		3.25322	0.586345
6.39185	0.769644		3.20866	0.59364		3.25959	0.522449
6.4014	0.706606		3.21184	0.526069		3.26914	0.574064
6.49371	0.662123		3.22139	0.722857		3.27551	0.504659
6.4969	0.697301		3.22457	0.621091		3.28187	0.521761
6.4969	0.810564		3.23412	0.505473		3.29142	0.510113
6.51918	0.646669		3.23412	0.420704		3.2946	0.595855
6.58921	0.687708		3.24367	0.555011		3.30415	0.474406
6.60831	0.641136		3.25959	0.562637		3.30734	0.576902
6.61786	0.725908		3.26277	0.648734		3.31052	0.47532
6.64332	0.693125		3.26596	0.590674		3.31052	0.479705
6.64969	0.729399		3.29142	0.622142		3.34235	0.500954
6.67516	0.713751		3.2946	0.527523		3.34554	0.491351
6.77065	0.779121		3.29779	0.586636		3.35509	0.538304
6.87888	0.70806		3.3137	0.552548		3.36145	0.481532
6.88525	0.697292		3.32007	0.548659		3.38055	0.494413
6.90116	0.681761		3.32644	0.543704		3.39328	0.533
6.90435	0.745873		3.33599	0.633233		3.39328	0.635659
6.96801	0.708644		3.35509	0.645043		3.39328	0.604308
7.04441	0.813603		3.36145	0.592593		3.39965	0.587136
7.11125	0.685066		3.37418	0.570199		3.41238	0.515137
7.13353	0.730681		3.39328	0.512254		3.41238	0.542785
7.16855	0.75672		3.39328	0.554631		3.43466	0.588652
7.26086	0.707506		3.40602	0.543699		3.44103	0.635882
7.27996	0.750328		3.42193	0.491316		3.4474	0.535608
7.33408	0.636113		3.4283	0.644139		3.45695	0.550989
7.34363	0.815771		3.43148	0.585233		3.4665	0.45603
7.34681	0.729456		3.44103	0.568349		3.47605	0.512195
7.42002	0.746637		3.45695	0.570378		3.47923	0.607898
7.4614	0.702217		3.46013	0.582842		3.47923	0.520724
7.54735	0.696124		3.46013	0.643195		3.50151	0.53554
7.57282	0.739049		3.46331	0.578108		3.55244	0.531682
7.58237	0.644481		3.47605	0.571728		3.56199	0.608483
7.64921	0.638417		3.47605	0.614865		3.56518	0.514469
7.69696	0.768351		3.4856	0.55612		3.56836	0.621053
7.72561	0.698216		3.49515	0.587166		3.58109	0.51511
7.72561	0.706962		3.51106	0.579916		3.61611	0.489655
7.73516	0.807846		3.52698	0.578288		3.61611	0.559606
7.77017	0.711247		3.54608	0.614451		3.61929	0.485482
7.77654	0.747095		3.56199	0.545854		3.62247	0.556751
7.81155	0.716078		3.57473	0.596072		3.62566	0.510076
7.8211	0.73431		3.58109	0.457503		3.63202	0.519108
7.8211	0.728648		3.58109	0.578406		3.64476	0.629813
7.83384	0.791573		3.62884	0.5613		3.66704	0.509735
7.85294	0.80306		3.63202	0.541271		3.6734	0.544083
7.8593	0.769399		3.63202	0.60021		3.68932	0.584763
7.8593	0.747276		3.63839	0.630447		3.69887	0.517595
7.89113	0.672362		3.63839	0.574083		3.73707	0.478403
7.92615	0.720695		3.63839	1		3.7689	0.524358
7.93888	0.775498		3.64157	0.677725		3.77527	0.596579
7.94207	0.744554		3.64157	0.647425		3.79118	0.592243
8.02801	0.756449		3.65749	0.567127		3.79437	0.555452
8.03438	0.6957		3.66385	0.526773		3.87713	0.576705
8.04711	0.71635		3.6734	0.683245		3.88031	0.519165
8.10759	0.750442		3.6925	0.586451		3.88031	0.494122
8.16171	0.757236		3.70842	0.67458		3.88031	0.630952
8.16171	0.747958		3.71797	0.55619		3.92169	0.553459
8.16489	0.753083		3.7307	0.548432		3.93761	0.570309
8.17444	0.666321		3.73389	0.63474		3.94079	0.54682
8.17762	0.760059		3.7498	0.635726		3.96307	0.564882
8.20627	0.750073		3.75617	0.55166		3.97581	0.60749
8.22219	0.709615		3.75935	0.570807		4.01082	1
8.22855	0.718854		3.7689	0.545874		4.01401	0.542599
8.2381	0.752982		3.77527	0.654164		4.01719	0.652534
8.2381	0.71138		3.77845	0.61952		4.0522	0.574718
8.24447	0.6475		3.788	0.700412		4.06175	0.593212
8.28585	0.715897		3.79755	0.65948		4.0713	0.62881
8.30813	0.684321		3.79755	0.645563		4.08085	0.606147
8.33996	0.661783		3.8071	0.572249		4.08085	0.565007
8.40045	0.758988		3.81028	0.568916		4.09677	0.592541
8.42591	0.750709		3.81665	0.608012		4.10314	0.532865
8.43228	0.699498		3.83893	0.563025		4.10314	0.582467
8.47048	0.763339		3.83893	0.550937		4.15407	0.582589
8.50231	0.758161		3.84211	0.653492		4.15407	0.553435
8.54687	0.796263		3.87076	0.59433		4.16998	1
8.57234	0.743717		3.8835	0.568765		4.18272	0.550021
8.62964	0.566444		3.90578	0.6135		4.21136	0.601364
8.64237	0.752703		3.90896	0.627812		4.24956	0.576674
8.69012	0.742857		3.90896	0.580066		4.27184	0.646747
8.69012	0.742453		3.91851	1		4.28458	0.585982
8.74105	0.742764		3.92169	0.456296		4.29731	0.62212
8.74741	0.959832		3.94079	0.670639		4.30049	0.552782
8.7506	0.74117		3.94716	0.596728		4.31323	0.682964
8.80471	0.775442		3.95671	0.610511		4.35461	0.577459
8.80471	0.770045		3.98536	0.520799		4.36097	0.519727
8.83973	0.771603		4.00446	0.591722		4.37689	0.692695
8.84609	0.758254		4.02674	0.598109		4.39917	0.614222
8.87792	0.722539		4.03311	0.624753		4.41191	0.567103
8.90976	0.782718		4.04902	0.642424		4.42145	0.613245
8.92249	0.786917		4.05539	0.593939		4.42145	1
8.94477	0.73541		4.0713	0.630049		4.45329	0.614135
8.94477	0.757412		4.08722	0.62059		4.45965	0.626565
8.97024	0.79672		4.09677	0.667878		4.46602	0.564588
9.06573	0.770563		4.09995	0.619827		4.4692	0.61552
9.11985	0.794289		4.10632	0.682179		4.49467	0.574217
9.1294	0.769107		4.11587	0.61866		4.49467	0.61205
9.13895	0.711701		4.13497	0.642433		4.52968	0.588503
9.16123	0.679094		4.14452	0.597522		4.55833	0.639286
9.17396	0.760222		4.15088	0.497141		4.57106	0.620035
9.18988	0.789013		4.1668	0.701877		4.5838	0.607851
9.21534	0.687975		4.17317	0.690727		4.61881	0.768945
9.22171	0.811939		4.23365	0.653563		4.63473	0.588759
9.22171	0.754624		4.25593	0.620994		4.64428	0.582203
9.23126	0.733806		4.25593	0.64527		4.64428	0.604642
9.23444	0.765637		4.26548	0.691434		4.65383	0.575591
9.28537	0.765818		4.27184	0.583986		4.67611	0.743045
9.35222	0.902889		4.27184	0.635718		4.70794	0.567972
9.43817	0.845211		4.27503	0.70351		4.72386	0.577207
9.44135	0.778478		4.28139	0.575032		4.75251	0.577786
9.44135	0.758374		4.28776	0.580854		4.75569	0.596645
9.4891	0.776504		4.30686	0.626969		4.76842	0.582653
9.49546	0.741118		4.31323	0.719596		4.81935	0.714825
9.51456	0.761917		4.31641	0.626617		4.82572	0.605431
9.58141	0.773381		4.32278	0.590435		4.83209	0.635678
9.60369	0.738014		4.32278	0.597711		4.84482	0.574556
9.63552	0.830681		4.33551	0.610762		4.85119	0.623058
9.66417	0.756918		4.33551	0.563275		4.86392	0.594321
9.68327	0.734073		4.35142	0.64603		4.87028	0.651064
9.71192	0.775547		4.35461	0.526154		4.87665	0.624033
9.72465	0.740786		4.36097	0.621034		4.88938	0.60544
9.72784	0.754382		4.36416	0.640355		4.93395	0.594097
9.73739	0.790848		4.37052	0.552515		4.95305	0.541406
9.78832	0.793139		4.37371	0.578526		4.98488	0.62316
9.7915	0.813326		4.37689	0.68103		4.99443	1
9.79468	0.796119		4.44055	0.533665		5.05173	0.700662
9.80423	0.727101		4.45647	0.598802		5.05173	1
9.80742	0.734621		4.46284	0.654223		5.06128	0.639582
9.82333	0.788452		4.46602	0.583611		5.06446	0.641015
9.88063	0.8		4.47239	0.670644		5.08674	0.6132
9.92838	0.806151		4.48194	0.521481		5.09311	0.653862
9.95066	0.784245		4.49148	0.625721		5.10584	1
10.0048	0.73762		4.49467	0.686437		5.12494	1
10.0302	0.792704		4.50103	0.611592		5.13131	0.778744
10.113	0.78059		4.52013	0.644283		5.15359	1
10.1512	0.839211		4.54242	0.652194		5.16314	0.611614
10.1926	0.804523		4.54242	0.665268		5.19815	0.635409
10.2658	0.80184		4.54242	0.665268		5.20452	0.638672
10.3231	0.776395		4.54878	0.646606		5.23635	0.665722
10.425	0.821214		4.57743	0.692012		5.32548	0.783607
10.6605	0.816829		4.63473	0.558068		5.33821	0.606729
10.6637	0.865857		4.65383	0.678422		5.35413	0.648669
10.7465	0.860785		4.66974	0.624787		5.3605	1
10.9597	0.783569		4.70794	0.626695		5.37005	1
10.9725	0.792596		4.71113	0.573199		5.37641	0.672373
11.052	0.792513		4.74932	0.505078		5.38915	0.672626
11.3385	0.80771		4.75569	0.538961		5.39233	0.693126
11.4818	0.825023		4.76524	0.816249		5.41779	0.714226
11.5232	0.976794		4.78116	0.631358		5.43689	0.71137
12.389	0.925785		4.80662	0.670217		5.44326	0.625
1.08865	0.288851		4.8098	0.571051		5.44326	0.66382
1.09184	0.524465		4.8098	0.568045		5.45281	0.616631
1.10138	0.326415		4.82254	0.566567		5.47827	0.610284
1.15868	0.532164		4.85437	0.543866		5.48782	0.638519
1.18733	0.386528		4.90212	0.632444		5.49101	0.666796
1.22235	0.541608		4.90848	1		5.50374	0.654428
1.37514	0.484848		4.91485	0.605965		5.50374	0.706002
1.46745	0.419091		4.9435	0.653345		5.52921	0.636031
1.5152	0.435101		4.94668	0.551847		5.54512	0.626393
1.56931	0.5228		4.9817	1		5.56422	0.65739
1.60115	0.557032		4.99125	0.645533		5.5674	0.654321
1.62661	0.46036		4.99761	0.64397		5.59605	0.71059
1.68709	0.466139		5.04536	0.635016		5.59924	1
1.78895	0.656542		5.05173	0.590841		5.59924	1
1.82397	0.625546		5.06128	0.627962		5.62152	0.699683
1.8558	0.700721		5.07401	0.743124		5.65972	1
1.8749	0.604723		5.07719	0.636981		5.6629	0.83836
1.88127	0.48562		5.08038	0.622951		5.67563	1
1.96721	0.715278		5.10902	0.600899		5.68837	1
1.9895	0.610948		5.11857	0.710875		5.70428	0.657132
2.00541	0.599429		5.13767	0.691517		5.74248	0.620785
2.00541	0.665259		5.16314	0.626255		5.76795	0.600995
2.04679	0.666321		5.16632	0.640995		5.81888	0.705247
2.06271	0.716022		5.16951	0.612137		5.82843	0.680669
2.06908	0.6244		5.17269	0.670103		5.84434	0.70888
2.10409	0.698731		5.17587	0.696658		5.87617	0.663551
2.14866	0.627907		5.21725	0.696262		5.87617	0.774654
2.16775	0.658607		5.28728	0.647563		5.89209	0.672846
2.16775	0.562345		5.29683	0.658749		5.89209	0.753664
2.25052	0.556693		5.29683	0.803865		5.90482	0.683745
2.30781	0.617021		5.30638	0.78595		5.91756	0.648187
2.33965	0.685634		5.31275	0.657087		5.91756	1
2.3492	0.728529		5.31912	0.6668		5.92392	0.666309
2.36511	0.555306		5.33185	0.71459		5.9271	0.773899
2.37784	0.638462		5.3414	0.503299		5.93029	0.566089
2.38421	0.712655		5.38915	1		5.93665	0.687684
2.40331	0.648625		5.41143	0.789596		5.93665	0.704039
2.42878	0.53394		5.41143	0.661479		5.95575	0.710596
2.42878	0.633195		5.41461	0.690902		5.9653	0.722994
2.47971	0.644868		5.43053	0.697465		5.99395	1
2.48607	0.70551		5.43689	0.634944		6.00668	0.728853
2.50517	0.730056		5.45281	0.691004		6.02897	0.654006
2.52746	0.703901		5.46873	0.681746		6.0417	0.765323
2.537	0.697288		5.48464	0.756365		6.05125	0.824014
2.54337	0.677119		5.48464	0.78604		6.0799	0.704537
2.55292	0.777886		5.51966	0.672614		6.1181	0.735835
2.58475	0.648045		5.54194	0.762593		6.12128	0.860403
2.58475	0.749077		5.56104	0.727613		6.13401	0.717691
2.59112	0.7745		5.6056	0.680448		6.14356	0.630719
2.60703	0.690556		5.6056	0.791817		6.15629	0.706355
2.6134	0.661563		5.61197	0.74862		6.16266	0.750097
2.66752	0.769513		5.61834	0.731152		6.21359	1
2.73436	0.729202		5.62788	0.674809		6.28999	0.670968
2.74391	0.765542		5.6438	0.645902		6.30909	0.731905
2.75983	0.708913		5.68837	0.75021		6.31545	0.703546
2.77256	0.799816		5.7011	0.727162		6.33774	0.704031
2.82668	0.748104		5.73293	1		6.39503	0.734552
2.87442	0.564728		5.77749	0.702399		6.43005	0.724534
2.88079	0.688737		5.78068	0.68117		6.43642	0.708728
2.89671	0.675074		5.78704	0.81016		6.44278	0.750185
2.89671	0.657514		5.79978	0.587552		6.4969	0.747893
2.90307	0.702619		5.80614	0.661109		6.516	0.665475
2.96674	0.815398		5.81251	0.718898		6.52873	0.705296
2.96674	0.684288		5.82206	0.752675		6.54783	0.730988
2.97629	0.613517		5.83479	0.676633		6.58603	0.720655
3.00493	0.785358		5.88254	0.702662		6.61149	0.693258
3.01448	0.73869		5.88891	0.770192		6.61149	0.732111
3.03358	0.773539		5.89846	0.775963		6.62104	0.708206
3.04313	0.613607		5.92392	0.739372		6.63377	0.724366
3.05268	0.772764		5.94302	0.790767		6.64014	0.693715
3.08133	0.711242		5.94302	0.64714		6.65606	0.830091
3.11635	0.679389		5.96212	0.801798		6.66561	0.778728
3.13226	0.726736		5.98122	0.755833		6.6847	0.725138
3.13226	0.754601		6.00032	0.818853		6.75155	0.735437
3.13544	0.713251		6.05125	0.711718		6.7802	0.677912
3.13863	0.690476		6.05443	1		6.7802	0.68932
3.15136	0.598911		6.10536	0.826724		6.8184	0.709506
3.17046	0.679863		6.1181	0.767879		6.83431	0.779028
3.17046	0.719134		6.1372	1		6.8566	0.735907
3.18638	0.710433		6.16266	0.822779		6.8566	0.671028
3.18956	0.711648		6.16903	0.695122		6.85978	0.694265
3.20548	0.586488		6.17539	0.690637		6.86296	0.722762
3.24049	0.689235		6.17858	0.642502		6.89161	0.602393
3.24367	0.744339		6.19449	0.703543		6.90753	0.718781
3.25959	0.568573		6.19768	0.736942		6.92344	0.746141
3.25959	0.650159		6.19768	0.800247		6.93299	0.668303
3.27869	0.716273		6.20404	0.702849		6.98074	0.681903
3.27869	0.649433		6.21359	0.666667		7.03167	0.748814
3.28824	0.740502		6.24542	0.780119		7.04759	0.745957
3.30734	0.722029		6.26134	0.669503		7.07624	0.710905
3.34872	0.727524		6.29317	0.707082		7.09534	1
3.34872	0.673496		6.33455	0.675492		7.12717	0.74908
3.3519	0.749466		6.36957	0.580842		7.14627	0.766473
3.36145	0.786299		6.37912	0.80839		7.159	0.723616
3.37418	0.723056		6.40777	0.713577		7.16537	0.80221
3.39328	0.683772		6.42368	0.787666		7.18447	0.796963
3.39647	0.775436		6.4778	1		7.24176	0.707621
3.40283	0.71745		6.48416	0.826034		7.24495	0.742335
3.41557	0.726965		6.49371	0.849292		7.27678	1
3.44103	0.69787		6.52555	0.794882		7.33089	0.706442
3.53334	0.753053		6.52555	0.744372		7.36591	0.735537
3.56518	0.735391		6.52555	0.69942		7.38501	0.727273
3.57791	0.713198		6.55419	0.717422		7.40729	0.737326
3.58109	0.747508		6.58603	0.686463		7.41366	0.721053
3.60656	0.739074		6.58921	0.778195		7.48369	0.779509
3.63202	0.804654		6.65606	0.802995		7.5569	0.794777
3.64794	0.678107		6.68152	0.827355		7.5569	0.715923
3.68932	0.740575		6.69107	0.742494		7.70969	0.693784
3.76253	0.744332		6.7038	0.527423		7.76381	0.82622
3.8071	0.703529		6.73564	0.625665		7.77336	0.744512
3.8453	0.787484		6.73882	0.802502		7.80519	0.770827
3.84848	0.596448		6.75792	0.807224		7.83384	0.758398
3.87395	0.752628		6.77702	0.789981		8.08531	0.736873
3.87395	0.720118		6.78975	0.704891		8.26993	0.656724
3.87395	0.73137		6.79293	0.73637		8.43228	0.740358
3.8835	0.671436		6.8184	0.701375		0.502944	0.269625
3.88986	0.82345		6.84068	0.775812		0.706669	0.24026
3.89941	0.744228		6.89161	0.768003		0.840363	0.234458
3.93761	0.684181		6.90435	0.694747		0.865828	0.27447
3.97581	0.659103		6.90753	0.760336		0.884928	0.38292
4.00446	0.774154		6.92344	0.859344		0.904027	0.274927
4.02992	0.794228		6.92344	0.653546		0.932675	0.266849
4.0713	0.680319		6.94891	0.75746		0.961324	0.437681
4.08722	0.834308		6.96801	0.713262		0.961324	0.190296
4.12223	0.736633		6.98711	0.790137		0.996339	0.295283
4.16998	0.763403		7.00621	0.697623		1.13003	0.376059
4.18908	0.696296		7.02531	0.758419		1.18733	0.427262
4.19226	0.771077		7.03167	0.717441		1.23508	0.496799
4.2241	0.771512		7.03804	0.77688		1.25418	0.519789
4.23046	0.782225		7.05077	0.815538		1.29874	0.377428
4.2623	0.824507		7.0826	0.836152		1.31466	0.329872
4.27821	0.617647		7.09852	0.840558		1.31466	0.405697
4.28458	0.743236		7.1208	0.711288		1.35922	0.368103
4.31323	0.778288		7.12399	0.734493		1.38469	0.327068
4.33869	0.688036		7.14308	0.825303		1.40697	0.303571
4.34187	0.751929		7.14945	0.792519		1.41334	0.287565
4.40554	0.727273		7.16537	0.807679		1.41334	0.400722
4.42782	0.774068		7.22585	0.754153		1.44199	0.307119
4.431	0.780707		7.24176	0.742978		1.45154	0.495114
4.44692	0.74666		7.2545	0.68254		1.50565	0.372441
4.46602	0.657143		7.26086	1		1.5152	0.320755
4.4692	0.623446		7.32134	0.667053		1.54703	0.349892
4.47875	0.568026		7.34999	0.839636		1.58523	0.333557
4.48194	0.764802		7.36272	0.760355		1.58523	0.407195
4.48512	0.653525		7.39774	0.722862		1.5916	0.365497
4.48512	0.798753		7.41684	0.804836		1.61388	0.448276
4.4883	0.826495		7.43594	0.750884		1.67118	0.491573
4.49467	0.658275		7.44549	0.723477		1.67436	0.358311
4.51695	0.677974		7.45822	0.714112		1.68073	0.318456
4.55515	0.631788		7.46777	0.802875		1.69346	0.364633
4.61563	0.788901		7.47732	0.830916		1.69346	0.311658
4.66974	0.677598		7.50279	0.717722		1.70301	0.296728
4.66974	0.811394		7.50915	0.799932		1.72529	0.530333
4.67293	0.592892		7.52507	0.801356		1.73484	0.324598
4.69203	0.812121		7.53143	0.782407		1.76986	0.356868
4.70476	0.717824		7.54098	0.880669		1.78895	0.282696
4.70794	0.75		7.54098	0.787566		1.84625	0.348977
4.71113	0.765253		7.62056	0.801205		1.8749	0.377564
4.73341	0.668615		7.64285	0.822542		1.89082	0.452399
4.75569	0.717235		7.64285	1		1.89082	0.361754
4.75887	0.766274		7.73516	0.787938		1.90355	0.290998
4.76206	0.750251		7.76699	0.753784		1.92583	0.489879
4.80662	0.724221		7.84339	0.776063		1.94175	0.399215
4.8098	0.717474		7.84657	0.746065		1.96085	0.364281
4.81299	0.716248		7.89113	0.880952		1.9704	0.3779
4.82572	0.779434		7.97071	0.799489		1.98631	0.431535
4.83527	0.697109		8.0312	0.747556		1.98631	0.425068
4.87983	0.76155		8.06303	0.743688		2.00541	0.541702
4.90848	0.769461		8.17762	0.807608		2.03406	0.457409
4.91485	0.859688		8.29222	0.81841		2.03406	0.502358
4.94986	0.706176		8.39726	0.755657		2.04361	0.363739
4.9626	0.74844		8.40681	0.804202		2.05316	0.349215
5.00398	0.709386		8.46093	0.767321		2.06271	0.330107
5.00398	0.734579		8.49594	0.743454		2.07226	0.449275
5.01035	0.737928		8.54687	0.811914		2.09454	0.415929
5.02944	0.744932		8.57234	0.824809		2.10091	0.416667
5.03581	0.738217		8.58825	0.750487		2.12001	0.44909
5.06446	0.801915		8.6169	0.798996		2.12319	0.394441
5.07083	0.821134		8.69967	0.789884		2.12956	0.511468
5.07719	0.679591		8.85246	1		2.13274	0.355249
5.11539	0.746054		8.89066	0.800516		2.15184	0.423559
5.11857	0.995666		9.00207	0.77671		2.1582	0.44227
5.12812	0.814871		9.1103	0.912337		2.1582	0.427491
5.13131	0.731729		9.30447	0.782807		2.19959	0.536491
5.13767	0.766382		9.78513	1		2.20595	0.405026
5.16632	0.601334		0.52841	0.31619		2.23778	0.402174
5.16951	0.750115		0.547509	0.254815		2.27917	0.354631
5.20134	0.706137		0.572975	0.220318		2.29827	0.307234
5.21407	0.710321		0.633455	0.298799		2.30781	0.413341
5.22362	0.781801		0.639822	0.216362		2.31418	0.355501
5.25227	0.700935		0.773516	0.229029		2.32055	0.47215
5.25863	0.748867		0.792615	0.368889		2.32691	0.419151
5.28092	0.745283		0.846729	0.305747		2.32691	0.549624
5.28092	0.814833		0.869012	0.318553		2.3301	0.407572
5.2841	0.788973		0.884928	0.322506		2.33646	0.467814
5.28728	0.802803		0.894477	0.392458		2.33965	0.414085
5.31912	0.760583		0.932675	0.480328		2.35875	0.412125
5.33503	0.740283		0.961324	0.495082		2.37466	0.409665
5.37323	0.758311		0.970874	0.282407		2.38421	0.44372
5.3796	0.748119		0.980423	0.431978		2.39058	0.403113
5.38278	0.692749		0.98679	0.560579		2.39694	0.399894
5.48464	0.683188		1.00907	0.396746		2.42559	0.363897
5.50056	0.737516		1.06	0.275662		2.43196	0.401894
5.51647	0.783808		1.09184	0.475069		2.45424	0.361463
5.53876	0.70303		1.11412	0.306212		2.46061	0.386693
5.55149	0.681783		1.12048	0.269939		2.47334	0.393418
5.55785	0.743928		1.13003	0.454545		2.49881	0.390159
5.56104	0.71277		1.13003	0.343327		2.49881	0.415344
5.5674	0.79212		1.15868	0.475817		2.50517	0.515052
5.59605	0.756454		1.16823	0.381497		2.51472	0.464433
5.60879	0.744717		1.18733	0.349906		2.52746	0.514249
5.61515	0.765293		1.18733	0.494695		2.55929	0.517042
5.62152	0.761535		1.20643	0.54454		2.56565	0.74149
5.65972	0.749895		1.23508	0.426843		2.57839	0.455312
5.6629	0.801351		1.23508	0.39471		2.58475	0.473193
5.66608	0.790409		1.29874	0.45485		2.61977	0.467879
5.68837	0.728496		1.31148	0.474654		2.63887	0.416583
5.72975	0.742881		1.34649	0.521578		2.65797	0.467002
5.76476	0.812108		1.34649	0.623894		2.66752	0.570845
5.79023	0.773384		1.34649	0.323147		2.68343	0.429226
5.81569	0.837689		1.36559	0.477728		2.68661	0.503881
5.84434	0.814913		1.38469	0.323661		2.69935	0.560106
5.85389	0.759917		1.38469	0.322222		2.71526	0.457128
5.91119	0.688288		1.41334	0.532374		2.72163	0.412446
5.91119	0.737783		1.42607	0.516129		2.72481	0.564644
5.92074	0.704812		1.42607	0.348367		2.78848	0.504028
5.93029	0.827265		1.44199	0.397368		2.78848	0.446256
5.93029	0.785413		1.44199	0.550425		2.81076	0.376065
5.97485	0.819293		1.44835	0.492958		2.83941	0.468734
5.9844	0.713202		1.46109	0.507182		2.84896	0.487473
6.01942	0.65297		1.46745	0.540445		2.89989	0.484832
6.04488	0.717958		1.46745	0.414941		2.89989	0.486645
6.10218	0.64917		1.477	0.371497		2.91262	0.449853
6.11173	0.742459		1.49928	0.328452		2.91899	0.486214
6.1181	0.552299		1.52793	0.365019		2.92217	0.527586
6.1181	0.79718		1.5534	0.419604		2.9349	0.391009
6.12128	0.809003		1.5725	0.585308		2.95719	0.429695
6.16266	0.846154		1.60115	0.413311		2.96037	0.455882
6.19131	0.778623		1.60751	0.440279		2.96992	0.498397
6.19768	0.719246		1.63298	0.466788		2.97629	0.495233
6.20086	0.834976		1.63934	0.453744		2.97947	0.409628
6.20086	0.7792		1.64571	0.376		2.9922	0.485788
6.20086	0.794454		1.67754	0.361702		2.99857	0.44434
6.24224	0.816063		1.68709	0.364011		3.01767	0.380417
6.24542	0.81175		1.68709	0.549223		3.03358	0.552784
6.25497	0.735955		1.72529	0.377964		3.03358	0.445744
6.28681	0.749241		1.73484	0.524543		3.0495	0.477805
6.32819	0.757333		1.75712	0.493298		3.06541	0.53829
6.35047	0.755682		1.77304	0.455437		3.07178	0.393236
6.35047	0.739163		1.78895	0.498669		3.07178	0.664143
6.35047	0.762323		1.7985	0.425772		3.08451	0.542553
6.43005	0.83887		1.7985	0.424174		3.09088	0.519807
6.43005	0.726619		1.7985	0.322305		3.09088	0.476916
6.44278	0.762622		1.80805	0.665885		3.09406	0.511848
6.45551	0.786351		1.81124	0.460729		3.11316	0.511239
6.45551	0.708101		1.84625	0.723192		3.11953	0.556186
6.50326	0.844215		1.86853	0.447068		3.14818	0.480797
6.50326	0.741023		1.87808	0.46202		3.15136	0.505618
6.51918	0.755162		1.88127	0.369837		3.16409	0.514227
6.61786	0.781873		1.894	0.452816		3.18001	0.543821
6.64014	0.713162		1.894	0.550416		3.19593	0.554084
6.65924	0.742634		1.90037	0.44921		3.21184	0.524156
6.7038	0.732777		1.90355	0.50937		3.21821	0.506006
6.8375	0.738144		1.9131	0.591535		3.22139	0.452999
6.93936	0.754064		1.9131	0.443542		3.25641	0.492537
6.98392	0.776637		1.92265	0.513169		3.27232	0.354116
7.06032	0.735655		1.92583	0.466102		3.28824	0.550346
7.11444	0.749497		1.94493	0.483769		3.29779	0.487989
7.12399	0.684613		1.95766	0.478599		3.29779	0.498556
7.13035	0.777778		1.96721	0.437987		3.30415	0.499038
7.1781	0.689602		1.96721	0.535529		3.3519	0.554795
7.19083	0.674933		1.97676	0.399614		3.35509	0.568807
7.20038	0.825246		1.99905	0.453102		3.36145	0.391982
7.20038	0.763931		2.00541	0.403846		3.371	0.611785
7.24813	0.850897		2.01496	0.375445		3.39328	0.523576
7.27996	0.72904		2.04998	0.391489		3.39965	0.481515
7.33408	0.850498		2.05634	0.382022		3.45058	0.478799
7.41366	0.759126		2.07862	0.723947		3.45695	0.445264
7.42002	0.702743		2.08181	0.445504		3.4665	0.453939
7.42321	0.763339		2.08181	0.475636		3.47923	0.572251
7.47414	0.757419		2.09136	0.43082		3.48878	0.516494
7.49005	0.777337		2.10091	0.556024		3.51106	0.516628
7.51552	0.778694		2.10091	0.577933		3.51106	0.448556
7.53143	0.664047		2.10091	0.393795		3.51106	0.471973
7.53462	0.768756		2.10409	0.481077		3.51424	0.422826
7.5569	0.749842		2.11682	0.365184		3.51743	0.542464
7.56327	0.771429		2.12001	0.386535		3.51743	0.497748
7.60465	0.765705		2.14866	0.406382		3.53334	0.5311
7.62056	0.768046		2.14866	0.488423		3.53653	0.491376
7.64285	0.761014		2.15184	0.491994		3.55563	0.520261
7.70014	0.76213		2.19322	0.466486		3.56199	0.547992
7.73834	0.776926		2.20595	0.520661		3.56518	0.54028
7.75744	0.910347		2.21869	0.446509		3.56518	0.664688
7.77972	0.75572		2.22187	0.58557		3.58428	0.466253
7.78927	0.78129		2.22187	0.42665		3.59064	0.501333
7.84975	0.713955		2.2346	0.535469		3.59701	0.430804
7.8593	0.840082		2.24097	0.664151		3.60019	0.561848
7.89113	0.754183		2.26962	0.52854		3.62884	0.572002
7.90068	0.745569		2.28872	0.517639		3.64157	0.502857
7.91978	0.690536		2.29508	0.520954		3.64157	0.501095
7.92933	0.76599		2.311	0.692088		3.64476	0.597599
7.96753	0.788843		2.311	0.517094		3.67022	0.563539
7.98663	0.707558		2.31736	0.494229		3.68932	0.535088
7.98981	0.742384		2.31736	0.459596		3.68932	0.355086
7.98981	0.779261		2.32373	0.514447		3.74025	0.60944
8.00891	0.727588		2.32691	0.532023		3.74662	0.493294
8.01528	0.803959		2.32691	0.416524		3.75298	0.470847
8.02483	0.790778		2.33646	1		3.75617	0.470307
8.04711	0.751933		2.34601	0.585851		3.76572	0.55723
8.06621	0.78234		2.34601	0.490027		3.788	0.44586
8.08531	0.725507		2.35556	0.614108		3.8071	0.509587
8.10759	0.806013		2.35875	0.58209		3.8071	0.486574
8.10759	0.771117		2.36511	0.389617		3.82938	0.564259
8.12351	0.714646		2.37466	0.581903		3.83893	0.583454
8.13942	0.793606		2.38421	0.566995		3.84848	0.583494
8.14579	0.79177		2.38421	0.450391		3.84848	0.563111
8.15216	0.770457		2.38421	0.562312		3.84848	0.471529
8.19035	0.772441		2.39376	0.622517		3.85803	0.50437
8.1999	0.790912		2.39694	0.538242		3.87076	0.586873
8.1999	0.802492		2.40968	0.413887		3.87395	0.509631
8.21582	0.775774		2.41604	0.56982		3.93124	0.507187
8.22537	0.769277		2.42241	0.320151		3.94398	0.484932
8.27948	0.709493		2.43833	0.637802		3.96626	0.46562
8.28267	0.767099		2.43833	0.587423		3.97581	0.576639
8.28585	0.711202		2.44151	0.533009		3.97899	0.550176
8.33042	0.754831		2.44788	0.466626		3.98217	0.608463
8.39408	0.770602		2.44788	0.538139		4.00446	0.437261
8.39408	0.766793		2.45106	0.513676		4.02992	0.585028
8.39726	0.83481		2.47016	0.527174		4.04265	0.505976
8.39726	0.762869		2.47652	0.37136		4.05539	0.547721
8.40363	0.805615		2.48607	0.563899		4.05857	0.606854
8.42273	0.796508		2.49562	0.513425		4.08404	0.555652
8.44183	0.795202		2.51472	0.508366		4.09677	0.667531
8.45774	0.795747		2.51791	0.51767		4.11269	0.548387
8.48321	0.779012		2.53064	0.587149		4.11905	0.549469
8.54051	0.782672		2.56565	0.661198		4.12223	0.592949
8.54687	0.771109		2.57202	0.617265		4.15407	0.577689
8.56915	0.704528		2.57202	0.628794		4.15725	0.548509
8.62645	0.800354		2.58794	0.685497		4.16043	0.547779
8.64873	0.76947		2.60385	0.619228		4.16998	0.542443
8.66147	0.786871		2.61977	0.533377		4.16998	0.596539
8.69648	0.799064		2.61977	0.628724		4.19226	0.569883
8.7124	0.795177		2.63887	0.507034		4.205	0.568417
8.72195	0.79628		2.64523	0.662679		4.20818	0.399034
8.77606	0.779695		2.6516	0.54911		4.23683	0.604725
8.83973	0.875197		2.66752	0.577533		4.23683	0.588678
8.83973	0.787355		2.66752	0.489486		4.24001	0.547023
8.89066	0.778862		2.67388	0.603882		4.27503	0.509677
8.90339	0.822647		2.68661	0.488143		4.27821	0.595745
8.95114	0.799318		2.69298	0.596615		4.31323	0.55624
9.04027	0.778082		2.69616	0.542601		4.31959	0.535306
9.053	0.816069		2.71526	0.725957		4.32278	0.54082
9.06892	0.774606		2.72163	0.578093		4.33551	0.569398
9.09756	0.786894		2.72163	0.512283		4.34187	0.473118
9.13895	0.796173		2.73436	0.532218		4.35779	0.51006
9.18033	0.749286		2.73755	0.547771		4.37689	0.553766
9.19306	0.804009		2.75983	0.553994		4.38007	0.520424
9.20898	0.79675		2.76938	0.663616		4.38326	0.493725
9.23763	0.823029		2.77256	0.601104		4.39599	0.573267
9.26309	0.782258		2.77893	0.541899		4.41509	0.511808
9.27901	0.806585		2.77893	0.5691		4.41509	0.598361
9.28219	0.742363		2.79803	0.501426		4.431	0.586105
9.30129	0.78464		2.82668	0.442451		4.4501	0.550827
9.30447	0.794078		2.82986	0.607656		4.4501	0.503602
9.30766	0.798907		2.83941	0.507973		4.45965	0.519466
9.31402	0.874477		2.84577	0.533413		4.45965	0.510197
9.32675	0.80274		2.84577	0.551171		4.4692	0.655768
9.32994	0.788751		2.84577	0.525882		4.47557	1
9.3554	0.817979		2.84896	0.497499		4.48512	0.578882
9.36814	0.790916		2.85214	0.561052		4.49785	0.585578
9.37769	0.825673		2.85532	0.600804		4.51377	0.626049
9.37769	0.898993		2.86487	0.558659		4.51377	0.659535
9.39678	0.795687		2.87761	0.572152		4.5838	0.536313
9.44135	0.787573		2.88079	0.558987		4.59016	0.653968
9.46045	0.798067		2.88716	0.571159		4.59653	0.645796
9.47	0.786829		2.92217	0.643308		4.6029	0.589482
9.5273	0.800481		2.93809	0.586404		4.60608	0.62103
9.54958	0.794913		2.96037	0.587121		4.63155	0.572835
9.55276	0.784575		2.96355	0.558488		4.71431	0.562049
9.55594	0.815318		2.96992	0.544023		4.71431	0.670439
9.56549	0.789958		2.98902	0.596569		4.71431	1
9.57504	0.787022		2.99857	0.580407		4.72067	0.629992
9.57504	0.797666		3.01767	0.576993		4.74932	0.504395
9.61324	0.814016		3.03677	0.527655		4.80025	0.480714
9.62916	0.820896		3.10361	0.623402		4.8098	0.571915
9.64189	0.787981		3.1068	0.622052		4.81299	0.632901
9.67054	0.802642		3.11635	0.577581		4.81935	0.545193
9.72147	0.783077		3.11635	0.470673		4.83209	0.555027
9.77877	0.812698		3.12908	0.490764		4.85755	0.613098
9.80105	0.813689		3.12908	0.544297		4.87983	0.614675
9.85198	0.778225		3.12908	0.753834		4.88302	0.557615
10.0143	0.860739		3.13226	0.637306		4.89257	0.569259
10.0493	0.793615		3.16409	0.705966		4.93395	0.589802
10.0875	0.809244		3.16409	0.624372		4.94032	0.518543
10.1448	0.799548		3.17364	0.714695		4.95623	0.59179
10.1989	0.821538		3.17364	0.524737		4.9626	0.636327
10.2212	0.817256		3.18319	0.537057		4.99443	0.557371
10.2913	0.824114		3.19911	0.67495		5.01035	0.622627
10.4027	0.720459		3.20229	0.580161		5.03263	0.745052
10.4154	0.800783		3.22139	0.680565		5.03263	0.63316
10.4854	0.806365		3.23412	0.488696		5.04854	0.555322
10.5014	0.831401		3.24049	0.546724		5.04854	0.564011
10.5459	0.888442		3.25641	0.520876		5.05809	0.507182
10.6191	0.95807		3.26277	0.606868		5.06128	0.794206
10.7019	0.798385		3.26914	0.619421		5.06446	0.49859
10.7369	0.816114		3.26914	0.618675		5.10266	0.596798
10.9311	0.826076		3.27869	0.605882		5.12812	0.589031
11.138	0.82252		3.28824	0.532474		5.13449	0.674613
11.1889	0.869189		3.28824	0.667744		5.13449	0.770296
11.2367	0.831959		3.28824	0.599188		5.13449	0.608909
11.5996	0.806552		3.29142	0.538822		5.18542	0.641844
11.6951	0.843628		3.2946	0.683168		5.1886	0.639969
12.6596	0.888318		3.2946	0.666452		5.19179	0.645685
13.0893	0.942903		3.29779	0.74586		5.19497	0.721485
14.579	0.922643		3.30097	0.606078		5.20452	0.601767
0.620723	0.256242		3.31052	0.559441		5.21089	0.497568
0.865828	0.453333		3.31689	0.617299		5.21089	0.663559
0.875378	0.426357		3.32644	0.637195		5.21725	0.629658
0.913576	0.465909		3.32962	0.58731		5.23317	0.617581
1.00907	0.47741		3.33917	0.566415		5.23635	0.583333
1.13958	0.53037		3.34235	0.61082		5.23954	0.545575
1.15868	0.495238		3.35509	0.631516		5.25227	0.487877
1.15868	0.482119		3.35509	0.534754		5.265	0.633716
1.16823	0.525788		3.38055	0.602041		5.27455	0.652362
1.1937	0.528914		3.38692	0.572043		5.29365	0.630641
1.20643	0.447991		3.42193	0.678662		5.29365	0.63619
1.23508	0.500645		3.44103	0.618421		5.29683	0.445158
1.24463	0.507792		3.45058	0.654985		5.30638	0.515301
1.27646	0.46145		3.45376	0.53317		5.32548	0.688761
1.29556	0.500615		3.46968	0.615471		5.33821	0.717587
1.30829	0.551678		3.48241	0.507421		5.3605	0.609482
1.32102	0.543194		3.48878	0.511433		5.36368	0.566006
1.32739	0.387907		3.49833	0.64007		5.41143	0.662768
1.33694	0.551905		3.5047	0.570762		5.41143	0.718209
1.34012	0.517199		3.51743	0.556675		5.41461	0.490909
1.34012	0.482245		3.53334	0.59806		5.42098	0.683113
1.37196	0.482643		3.54289	0.580595		5.44963	0.605161
1.37514	0.486486		3.57154	0.52479		5.44963	0.62074
1.38151	0.502315		3.58746	0.544444		5.46554	0.481222
1.39424	0.518957		3.60337	0.615217		5.48464	0.557425
1.42289	0.612329		3.60974	0.548887		5.49737	0.543424
1.48018	0.569155		3.61292	1		5.50374	0.586499
1.50565	0.50915		3.61611	0.599789		5.55467	0.600069
1.52157	0.60583		3.61611	0.615385		5.59605	0.623404
1.5534	0.559633		3.61929	0.556807		5.60242	0.643981
1.5725	0.230733		3.63202	0.541015		5.66608	0.620425
1.60115	0.615667		3.66385	0.58102		5.66927	0.669549
1.62025	0.558727		3.66704	0.708923		5.682	0.714286
1.62979	0.562637		3.67022	0.592497		5.7011	0.678152
1.63298	0.601407		3.68614	0.61465		5.70746	0.694692
1.63616	0.587429		3.69887	0.602697		5.71701	0.743685
1.63934	0.646173		3.70205	0.59641		5.7202	0.614779
1.66799	0.510224		3.70524	0.541144		5.72338	0.493008
1.67754	0.592801		3.70524	0.612954		5.73611	0.670886
1.69346	0.665832		3.7116	0.659129		5.76795	0.636013
1.71574	0.567368		3.71797	0.64		5.76795	0.633124
1.72529	0.590414		3.72115	0.650529		5.77431	0.649481
1.73484	0.577331		3.7498	0.574354		5.83479	0.657696
1.74121	0.628736		3.7498	0.590476		5.85707	0.55355
1.7985	0.538608		3.75298	0.682687		5.86981	0.640945
1.7985	0.586708		3.75935	0.549814		5.90164	0.710073
1.8176	0.543292		3.75935	0.529359		5.91756	0.690308
1.82079	0.657471		3.79437	0.579485		5.92074	0.548187
1.82397	0.575301		3.79755	0.7055		5.96212	0.613093
1.82715	0.61194		3.80073	0.657489		5.99714	0.676724
1.8367	0.571853		3.82301	0.513029		6.02578	0.684877
1.84625	0.675204		3.84848	0.682665		6.03852	0.677742
1.85898	0.597137		3.8644	0.682022		6.05443	0.658131
1.86535	0.596134		3.86758	0.67991		6.06398	1
1.88445	0.635875		3.87076	0.665208		6.07035	0.522323
1.90037	0.609806		3.8835	0.59892		6.07671	0.674082
1.9131	0.611394		3.89304	0.674573		6.08308	1
1.92265	0.643923		3.90896	0.540969		6.10536	0.818958
1.95766	0.621212		3.92169	0.675439		6.10855	0.592833
1.96085	0.58444		3.92806	0.644386		6.1181	0.608999
1.97995	0.616452		3.94398	1		6.1372	0.603632
1.98313	0.684615		3.97581	0.607786		6.15948	0.711659
1.99268	0.694784		3.97899	0.641355		6.20404	0.742759
2.01496	0.652577		3.98217	0.718966		6.25497	0.627194
2.05316	0.607345		4.00127	0.625684		6.26134	0.669959
2.07226	0.672521		4.00446	0.611273		6.28681	0.702597
2.07226	0.684543		4.01082	0.528745		6.33455	0.713006
2.07226	0.621183		4.01401	0.667903		6.33455	0.768043
2.09136	0.64475		4.03311	0.611486		6.35365	0.683328
2.10091	0.635838		4.04265	0.612048		6.35365	0.693056
2.11364	0.617674		4.06175	0.695747		6.3632	0.668786
2.13274	0.644231		4.06494	0.673879		6.38867	0.675985
2.13274	0.647969		4.0713	0.753683		6.40458	0.629143
2.13592	0.655273		4.0713	0.589673		6.41732	0.668879
2.13911	0.676056		4.07767	0.650915		6.44915	1
2.13911	0.571915		4.08722	0.694054		6.48735	0.868713
2.14866	0.599467		4.0904	0.606132		6.51281	0.699726
2.1582	0.581475		4.0904	0.677743		6.516	1
2.17094	0.668627		4.10632	0.603086		6.51918	0.876712
2.17412	0.585763		4.11587	0.592847		6.52873	0.776012
2.18685	0.693239		4.11587	0.722346		6.53191	0.650396
2.20595	0.583825		4.1286	0.681197		6.54464	0.624165
2.20595	0.668919		4.13815	0.559621		6.60194	0.724668
2.22187	0.617699		4.1668	0.695167		6.62422	0.593385
2.22187	0.674396		4.16998	0.624702		6.64014	0.677053
2.22505	0.664449		4.18908	0.707147		6.68152	0.801145
2.2346	0.652416		4.21773	0.667843		6.73882	0.761237
2.2346	0.612565		4.25593	0.578537		6.74519	0.598081
2.2346	0.581607		4.25593	0.538896		6.75155	0.677636
2.2346	0.591407		4.27821	0.603774		6.77383	0.697934
2.26007	0.575365		4.27821	0.630986		6.80885	0.683168
2.27917	0.735113		4.30368	0.79764		6.81522	0.800374
2.28872	0.566588		4.33233	1		6.82158	0.705863
2.28872	0.618229		4.35779	0.652837		6.90753	0.680464
2.29827	0.641778		4.35779	0.579594		6.91071	0.737683
2.29827	0.585089		4.38962	0.588813		6.91708	0.748278
2.30781	0.673166		4.39281	0.592275		6.92344	0.670675
2.31736	0.675952		4.39917	0.656532		6.92344	0.647707
2.32691	0.703561		4.39917	0.728135		6.97438	0.724058
2.34601	0.667572		4.45965	0.703666		6.98074	0.656194
2.35556	0.668473		4.46284	0.618711		7.00302	0.770578
2.36511	0.660444		4.4692	0.630445		7.00621	1
2.37466	0.586017		4.49467	0.647409		7.01894	0.751534
2.38103	0.468966		4.51058	0.574382		7.04441	1
2.38103	0.701031		4.51058	0.675405		7.07942	1
2.38421	0.672956		4.51058	0.642048		7.1017	0.691569
2.39376	0.740157		4.51058	0.629498		7.11762	0.871056
2.40013	0.589984		4.51695	0.632071		7.13353	0.698348
2.40331	0.615824		4.52013	0.735751		7.22585	0.753152
2.42241	0.648211		4.52013	0.638776		7.24176	0.721764
2.42241	0.678858		4.5265	0.700148		7.28951	0.80776
2.42559	0.665502		4.5456	0.590815		7.28951	0.693519
2.43196	0.608765		4.54878	0.649841		7.28951	0.781303
2.43196	0.635607		4.55197	0.72552		7.29906	0.658908
2.43196	0.7228		4.57425	0.712091		7.32453	0.637396
2.44788	0.689686		4.57425	0.689539		7.34363	0.732149
2.46697	0.620496		4.6029	0.703992		7.39456	0.645099
2.46697	0.61901		4.622	0.706226		7.40729	0.787479
2.48289	0.621019		4.63155	0.722443		7.41366	0.790295
2.49244	0.641278		4.63791	0.644976		7.45504	0.680221
2.49881	0.625		4.68248	0.564034		7.5187	0.631382
2.55292	0.712889		4.68884	0.710222		7.54098	0.673394
2.57202	0.627329		4.69521	0.627927		7.54417	0.757915
2.6516	0.69186		4.73022	0.449214		7.55053	0.649507
2.65478	0.607429		4.74614	0.614592		7.57918	0.662309
2.66433	0.65493		4.75569	0.685636		7.58237	0.71296
2.6707	0.602297		4.78434	0.663869		7.58237	0.792943
2.67707	0.704946		4.80662	0.644473		7.59191	0.689705
2.6898	0.629188		4.81935	0.689122		7.59191	0.504122
2.69616	0.656081		4.848	0.633001		7.61738	0.521578
2.70571	0.707155		4.85119	0.807203		7.63648	0.794634
2.71526	0.739168		4.85119	0.654639		7.67786	0.730909
2.71526	0.6786		4.85755	0.649638		7.73198	0.773321
2.71526	0.704377		4.86074	0.694091		7.75426	0.741327
2.71845	0.638266		4.89893	0.71316		7.84657	0.779077
2.73436	0.672144		4.91167	0.640781		7.8593	0.818363
2.75346	0.651846		4.91485	0.772773		7.92615	0.824503
2.77574	0.673359		4.91485	0.632787		7.95798	0.675493
2.83622	0.688563		4.92758	0.692308		7.96435	0.66208
2.84259	0.692248		5.0008	0.585975		7.98663	0.698691
2.88079	0.682504		5.04536	0.690331		7.993	0.64867
2.88079	0.621566		5.05491	0.649223		8.02801	0.801908
2.89671	0.670597		5.07401	0.601964		8.04393	0.663429
2.89671	0.663265		5.08356	0.624072		8.07258	0.806872
2.90307	0.647268		5.09629	0.721171		8.07576	0.750592
2.9158	0.699237		5.12812	0.714096		8.08213	0.690884
2.92217	0.569832		5.13131	0.83871		8.09486	0.73222
2.92535	0.672767		5.15359	0.632916		8.13306	0.55616
2.92535	0.721917		5.18224	0.740337		8.14579	1
2.94127	0.712413		5.19497	0.678869		8.15216	0.724675
2.95719	0.725215		5.19497	0.741481		8.2381	0.724727
3.0113	0.670446		5.20452	0.663555		8.24447	0.771063
3.06541	0.696816		5.20452	0.668438		8.32723	0.760023
3.0686	0.648721		5.23954	0.752629		8.35588	0.728357
3.09088	0.661444		5.2459	1		8.36225	0.757279
3.10361	0.746554		5.24908	0.643136		8.45456	0.633739
3.11316	0.619379		5.27137	0.751702		8.45774	0.721423
3.12908	0.615144		5.27137	0.723144		8.55961	0.780099
3.14181	0.620365		5.27455	0.907448		8.56915	0.669652
3.15454	0.706847		5.28092	1		8.58825	0.74366
3.16728	0.698736		5.2841	0.759725		8.68057	0.750826
3.18319	0.739645		5.29683	0.616982		8.80153	0.755052
3.18638	0.734949		5.37323	0.738085		8.81108	0.783027
3.18956	0.692946		5.37641	0.679405		8.84928	0.727368
3.19274	0.698955		5.38915	0.852467		8.86519	0.793221
3.19274	0.598449		5.39233	0.644106		9.00525	0.799153
3.19593	0.702098		5.44326	0.682907		9.09756	0.746019
3.22139	0.608905		5.46236	0.748038		9.14531	0.723131
3.23412	0.656331		5.46554	0.650872		9.17714	0.778558
3.26596	0.585951		5.46554	0.629168		9.27582	0.763827
3.27869	0.626521		5.47509	1		9.36177	0.826124
3.32644	0.647861		5.48146	0.674236		9.3745	0.765731
3.33917	0.686518		5.50056	1		9.3745	0.665537
3.3519	0.682879		5.50374	0.530694		9.46363	0.761332
3.37418	0.722071		5.51011	0.863772		9.59733	0.790923
3.38055	0.637455		5.53876	0.799632		9.62597	0.740451
3.39328	0.633769		5.56104	0.671407		9.65462	0.770775
3.43466	0.544674		5.5674	0.682403		9.78832	0.834238
3.50151	0.78125		5.58014	0.640015		9.82333	0.755262
3.5047	0.662854		5.61197	0.688941		9.89655	0.807532
3.54608	0.62374		5.62788	0.696063		9.90291	0.679554
3.54926	0.579221		5.63425	0.751912		9.95384	0.778635
3.57473	0.729221		5.73611	0.728964		10.0207	0.71093
3.58428	0.680363		5.74885	0.757868		10.2594	0.849052
3.60019	0.669231		5.75203	0.783948		10.5077	0.84946
3.60337	0.719644		5.7584	0.654486		10.565	0.781861
3.60974	0.688525		5.7584	0.735067		11.3385	0.794557
3.60974	0.654734		5.76476	0.732013		11.3449	0.80018
3.62884	0.730769		5.77113	0.745784		11.6346	0.954308
3.63839	0.568374		5.83479	0.763114		12.0675	0.759263
3.65431	0.6632		5.84116	0.780851		12.1025	0.89903
3.70205	0.654842		5.85389	0.850995		14.0474	0.968188
3.75298	0.604926		5.88891	0.683161		0.773516	0.22111
3.7689	0.632817		5.89527	0.818021		0.779882	0.308564
3.7689	0.723716		5.89846	0.786503		0.798981	0.302774
3.7689	0.730864		5.90482	0.854445		0.821264	0.232852
3.77527	0.750633		5.91756	0.707651		0.856279	0.237843
3.77527	0.611971		5.93665	0.648696		0.913576	0.300209
3.788	0.69186		5.96849	0.72759		0.999523	0.300478
3.81346	0.653217		5.97485	0.678107		1.04409	0.311491
3.8262	0.847075		5.98122	1		1.0791	0.442559
3.83575	0.765079		5.99077	0.811907		1.10138	0.258595
3.84848	0.611223		6.04488	0.823147		1.34012	0.303752
3.92169	0.625381		6.05125	1		1.35286	0.472222
3.94398	0.691406		6.07671	1		1.36877	0.441478
3.94716	0.672087		6.10536	0.801504		1.39424	0.365609
3.98536	0.734311		6.13401	0.671897		1.4006	0.364842
4.02674	0.819301		6.19449	0.800164		1.40697	0.367415
4.02992	0.59353		6.20086	0.664393		1.41334	0.301221
4.04265	0.64829		6.20086	0.792837		1.44199	0.432252
4.04265	0.744868		6.22633	0.708439		1.46745	0.414568
4.04584	0.723804		6.25497	0.687784		1.5725	0.373394
4.06175	0.634195		6.26771	0.78197		1.58841	0.535983
4.07449	0.720721		6.26771	0.815659		1.5916	0.431779
4.11905	0.714128		6.27726	0.790698		1.60115	0.574201
4.1477	0.6502		6.30909	0.705589		1.65844	0.628468
4.16043	0.71265		6.32819	0.831799		1.67754	0.546114
4.18908	0.600365		6.42687	0.854422		1.68709	0.497653
4.19226	0.666161		6.43005	0.637626		1.70619	0.419077
4.205	0.716766		6.44597	0.734761		1.8558	0.456182
4.21773	0.692268		6.45233	0.686886		1.86217	0.427632
4.24001	0.673407		6.46506	1		1.8749	0.426194
4.2432	0.644584		6.50008	0.795791		1.89082	0.421576
4.25911	0.66435		6.50963	0.7183		1.894	0.414634
4.26548	0.657185		6.50963	1		1.90037	0.563208
4.28776	0.678248		6.516	0.808452		1.90355	0.366871
4.30686	0.712856		6.51918	0.813021		1.97676	0.390566
4.31323	0.875323		6.52873	0.736445		1.98313	0.541268
4.34187	0.809976		6.52873	0.716882		1.9895	0.703829
4.36097	0.671898		6.52873	0.776012		1.99905	0.50727
4.39281	0.661236		6.54146	0.744565		2.02769	0.490377
4.41191	0.65101		6.54783	0.812081		2.04679	0.528348
4.42464	0.691542		6.56056	0.84398		2.06271	0.552901
4.431	0.698445		6.56374	0.755865		2.08181	0.426614
4.4501	0.681951		6.57329	0.721776		2.11682	0.561181
4.46284	0.695782		6.57329	0.83671		2.14866	0.487365
4.4692	0.675		6.61149	0.689117		2.16775	0.573715
4.53287	0.665421		6.63377	0.782282		2.17412	0.572506
4.5456	0.640072		6.63696	0.782952		2.18685	0.450492
4.54878	0.744271		6.63696	0.732607		2.19322	0.524353
4.5647	0.659917		6.67197	0.595793		2.20595	0.432045
4.56788	0.665893		6.68789	0.761232		2.24097	0.484182
4.58698	0.706026		6.68789	0.850607		2.24097	0.460733
4.59653	0.7304		6.74837	0.775137		2.26007	0.446541
4.60926	0.747162		6.76428	0.765214		2.2728	0.523077
4.62836	0.633827		6.77383	0.778632		2.27598	0.511079
4.66019	0.66941		6.80567	0.693256		2.27917	0.606266
4.66656	0.671861		6.83431	0.788179		2.28235	0.472643
4.67929	0.630631		6.85978	0.777978		2.32691	0.474984
4.68566	0.704981		6.89161	0.835262		2.3301	0.558779
4.68566	0.70229		6.94254	0.808077		2.3301	0.526619
4.71113	0.694184		6.96164	0.6075		2.33965	0.538067
4.71113	0.70109		7.00621	0.774727		2.39058	0.538351
4.73977	0.750883		7.01257	0.679309		2.41286	0.484036
4.76206	0.658451		7.01576	0.83327		2.44788	0.582135
4.77479	0.687443		7.06032	0.798704		2.45106	0.447674
4.79111	0.730091		7.0826	0.754749		2.46061	0.48955
4.80344	0.65723		7.09215	0.820324		2.46061	0.717734
4.83845	0.687783		7.10489	0.806358		2.47971	0.536871
4.85437	0.714286		7.13035	0.814842		2.48289	0.497766
4.85755	0.698718		7.13035	0.834575		2.52427	0.42888
4.87665	0.658925		7.14627	0.810762		2.53064	0.485941
4.88302	0.728049		7.19083	0.723343		2.54337	0.505696
4.89893	0.69891		7.21311	0.827914		2.54337	0.590103
4.9053	0.70753		7.21948	0.778579		2.58157	0.497851
4.90848	0.661235		7.22585	0.831197		2.58157	0.571529
4.9244	0.665949		7.2354	0.938868		2.6134	0.460718
4.94668	0.663819		7.26405	0.820863		2.62295	0.545695
4.9817	0.696794		7.2736	0.749426		2.62295	0.44135
5.01989	0.685652		7.28951	0.783978		2.62613	0.528169
5.03581	0.721715		7.29588	0.879509		2.63568	0.47806
5.03581	0.699072		7.32771	0.853858		2.63887	0.510154
5.04536	0.709807		7.36909	0.737496		2.64842	0.571429
5.05173	0.68024		7.37546	0.755461		2.64842	0.474344
5.11539	0.737833		7.39456	0.735359		2.6516	0.578472
5.12812	0.642344		7.40729	0.740611		2.68025	0.481693
5.13449	0.657562		7.42321	0.768622		2.68343	0.59241
5.15041	0.709338		7.42639	0.777926		2.69298	0.523191
5.15359	0.729279		7.45185	0.82575		2.69935	0.579631
5.17587	0.643196		7.46459	0.743736		2.70571	0.485992
5.17587	0.662592		7.49324	0.752558		2.70571	0.514528
5.17587	0.731115		7.52825	0.778729		2.70571	0.525015
5.18542	0.755566		7.54417	0.777814		2.70571	0.403226
5.22044	0.663968		7.55053	0.751346		2.7089	0.648134
5.22362	0.686898		7.56327	0.85253		2.73436	0.555987
5.24272	0.686536		7.56327	0.854984		2.74073	0.529846
5.29683	0.686186		7.56963	0.861594		2.77574	0.759582
5.31275	0.742768		7.58237	1		2.78529	0.573395
5.32866	0.721863		7.59828	0.788309		2.79484	0.517689
5.33821	0.705808		7.6142	0.810847		2.80121	0.55207
5.33821	0.622957		7.65558	0.762766		2.80758	0.542769
5.34458	0.732548		7.67786	0.830865		2.84259	0.586343
5.39551	0.652425		7.70333	0.728916		2.84259	0.605834
5.40188	0.709448		7.71288	0.780606		2.84896	0.683728
5.40824	0.705858		7.75107	0.778951		2.84896	0.375577
5.43053	0.672183		7.80837	0.773817		2.86487	0.487541
5.46236	0.683938		7.84975	0.781369		2.87761	0.47479
5.47191	0.701633		7.8593	0.815929		2.88397	0.516239
5.49419	0.667698		7.88159	0.790045		2.89034	0.441205
5.50056	0.68927		7.88795	0.831823		2.89352	0.575316
5.50056	0.772463		7.90068	0.750302		2.90307	0.585366
5.51966	0.759194		7.9166	0.863242		2.91262	0.664006
5.59287	0.749573		8.05984	0.827721		2.96674	0.517203
5.59287	0.766245		8.19354	0.763798		2.98583	0.583696
5.63107	0.647985		8.2381	0.802232		3.00493	0.530039
5.64698	0.607951		8.26357	0.77958		3.0113	0.564103
5.65335	0.674772		8.41318	0.772355		3.01448	0.724006
5.65653	0.789427		8.41636	0.804381		3.02403	0.527485
5.66608	0.712		8.48321	0.807331		3.0304	0.568358
5.66608	0.733416		8.58189	0.798342		3.07178	0.656016
5.72338	0.739613		8.64555	0.793688		3.07178	0.532561
5.73293	0.714683		8.94477	0.756189		3.08451	0.478282
5.74248	0.776248		9.12621	0.908716		3.0877	0.564282
5.75203	0.693666		9.3554	0.921895		3.09725	0.426567
5.78386	0.775171					3.10043	0.547499
5.79978	0.753827					3.11316	0.547592
5.81569	0.762203					3.13863	0.542056
5.82524	0.798429					3.15773	0.7178
5.83479	0.729697					3.16728	0.546403
5.84116	0.745026					3.19274	0.693638
5.85071	0.693323					3.21184	0.500744
5.90164	0.718883					3.23094	0.579007
5.90801	0.711111					3.23412	0.54653
5.9271	0.717257					3.27232	0.632615
5.93029	0.64553					3.29142	0.627808
5.99714	0.687591					3.30734	0.5734
6.0035	0.727062					3.32007	0.552144
6.00668	0.735386					3.32962	0.538343
6.03852	0.628354					3.33917	0.619244
6.03852	0.669608					3.35509	0.571584
6.05762	0.706647					3.36463	0.55167
6.08308	0.76257					3.37737	0.588137
6.1181	0.683499					3.41875	0.626239
6.13401	0.739164					3.44103	0.489362
6.14356	0.705409					3.46013	1
6.15311	0.729709					3.47923	0.508845
6.16903	0.713549					3.48241	0.659036
6.22633	0.737279					3.48878	0.633892
6.24861	0.726499					3.51106	0.607045
6.3059	0.730996					3.51424	0.557013
6.38867	0.710694					3.52698	0.509894
6.38867	0.706193					3.53971	0.68642
6.41413	0.725865					3.53971	0.641662
6.42687	0.723915					3.55244	0.587678
6.42687	0.705944					3.55563	0.6209
6.43005	0.715551					3.57791	0.664303
6.4396	0.729272					3.58428	0.588297
6.4396	0.714336					3.58746	0.565763
6.4778	0.717307					3.60656	0.592573
6.53509	0.688003					3.60656	0.708125
6.53509	0.688464					3.60974	0.596842
6.56374	0.723763					3.61611	0.555501
6.60194	0.728486					3.62247	0.583889
6.60831	0.720083					3.63839	0.710821
6.64651	0.718266					3.67022	0.593107
6.7038	0.681333					3.69887	0.572132
6.71654	0.736732					3.70524	0.694511
6.7611	0.66982					3.72115	0.520713
6.78657	0.81281					3.72434	0.553191
6.81522	0.705437					3.72434	0.610329
6.84705	0.674295					3.73707	0.550657
6.96483	0.732262					3.73707	0.655134
7.00621	0.764502					3.7498	0.648321
7.04441	0.73546					3.75935	0.676403
7.12399	0.724038					3.76572	0.598381
7.15582	0.740692					3.77527	0.545789
7.16855	0.746437					3.78482	0.730344
7.17173	0.861897					3.78482	0.676337
7.17492	0.709921					3.8835	0.623722
7.23858	0.723973					3.89304	0.658589
7.2545	0.71442					3.92169	0.558984
7.2545	0.726954					3.95034	0.594064
7.2736	0.752635					3.97581	0.640841
7.27678	0.751232					4.00127	0.5518
7.28633	0.758701					4.00446	0.589503
7.29906	0.743033					4.00764	0.572273
7.31179	0.745537					4.01719	0.547268
7.32134	0.725095					4.02674	0.649384
7.36909	0.755548					4.0522	0.734564
7.44549	0.737157					4.05539	0.590088
7.47095	0.758565					4.06812	0.664587
7.47095	0.765243					4.06812	0.614719
7.51233	0.778364					4.07767	0.622449
7.52188	0.741915					4.08085	0.628123
7.5378	0.745592					4.0904	0.644433
7.54098	0.7445					4.09359	0.636004
7.54417	0.74132					4.13497	0.523579
7.54417	0.780632					4.13815	0.65723
7.55372	0.712827					4.15725	0.656281
7.56645	0.745609					4.1859	0.615925
7.57282	0.752134					4.18908	0.646048
7.576	0.77474					4.22091	0.632634
7.57918	0.765103					4.2241	0.658234
7.58555	0.738457					4.23365	0.672736
7.58555	0.737999					4.26548	0.673029
7.58873	0.752525					4.27503	0.6055
7.60465	0.768662					4.28139	0.683088
7.60783	0.750864					4.29413	0.640551
7.61101	0.709496					4.29413	0.652321
7.64285	0.775517					4.30686	0.706527
7.66831	0.754463					4.31004	0.625404
7.68104	0.754062					4.31959	0.636193
7.71288	0.758135					4.32914	0.594926
7.71288	0.743708					4.33551	0.632606
7.75107	0.766205					4.34824	0.581524
7.75107	0.777458					4.35142	1
7.75744	0.755893					4.36416	0.617568
7.76381	0.738867					4.38007	0.646921
7.76699	0.775835					4.38962	0.646204
7.77336	0.74977					4.39917	0.68146
7.8211	0.749771					4.42464	0.663168
7.83384	0.773413					4.42782	0.737931
7.84657	0.784283					4.43419	0.619386
7.88159	0.782059					4.4501	0.619132
7.90387	0.743859					4.45329	1
7.95798	0.762428					4.4692	1
7.9739	0.726719					4.48512	0.759978
7.9739	0.770058					4.49148	0.686284
7.99618	0.76283					4.50103	0.521771
8.00255	0.767634					4.50422	0.557087
8.01528	0.749405					4.50422	0.650575
8.01528	0.776442					4.51695	0.693548
8.04074	0.754706					4.58061	0.628384
8.04393	0.757267					4.58061	0.61234
8.07894	0.753339					4.6029	0.688899
8.09486	0.776252					4.61881	0.66682
8.10441	0.778117					4.61881	0.678672
8.10759	0.780092					4.65701	0.706763
8.12351	0.721311					4.67929	0.724495
8.15534	0.759561					4.67929	0.599266
8.17444	0.767713					4.70158	0.623997
8.18717	0.74057					4.70158	0.719435
8.19354	0.751094					4.70794	0.658504
8.20309	0.784475					4.71749	0.67333
8.23492	0.756875					4.74614	0.792242
8.23492	0.76994					4.77479	0.731351
8.28903	0.77685					4.77479	0.655308
8.32405	0.771386					4.77479	0.649351
8.33042	0.768576					4.78116	0.602245
8.34315	0.776133					4.78434	0.766055
8.3527	0.747791					4.8289	0.574186
8.35588	0.785693					4.848	0.623669
8.38771	0.778664					4.86074	0.75
8.3909	0.77896					4.87983	0.682547
8.41318	0.758176					4.91485	0.69021
8.42591	0.779676					4.97533	0.637699
8.42591	0.759105					4.98806	0.796645
8.48639	0.791568					4.99125	0.671808
8.52141	0.821166					4.99761	0.631791
8.52777	0.795191					5.01671	0.715064
8.58507	0.799822					5.03581	0.708464
8.59462	0.792254					5.07083	0.638477
8.5978	0.759775					5.08674	0.676545
8.63919	0.790332					5.11857	1
8.65192	0.781484					5.12176	0.6198
8.69012	0.782683					5.14404	0.63572
8.69967	0.76662					5.15041	0.824669
8.74741	0.775833					5.15677	0.651387
8.75696	0.788478					5.16314	0.688455
8.82699	0.800058					5.16632	0.801086
8.83336	0.798102					5.17269	0.634766
8.84609	0.812098					5.21407	0.640344
8.94477	0.777102					5.22044	0.627391
8.95114	0.774869					5.25545	0.771856
8.96387	0.810127					5.25863	0.661859
9.00844	0.775555					5.265	0.834511
9.02753	0.860437					5.26818	0.675786
9.0339	0.795627					5.30957	0.711908
9.0721	0.786858					5.31275	0.7832
9.17396	0.791976					5.3223	0.659046
9.20261	0.779666					5.33821	0.614286
9.22489	0.893893					5.34458	0.662327
9.30766	0.784545					5.39233	1
9.36814	0.807629					5.39869	0.671417
9.47318	0.796574					5.48782	0.628738
9.59414	0.799046					5.49737	0.777228
9.66736	0.740371					5.54512	0.779418
9.72465	0.785347					5.54512	1
9.75012	0.769018					5.5483	0.671418
10.1862	0.843882					5.56422	0.669475
10.2053	0.875478					5.57059	0.756593
10.4663	0.809852					5.57377	0.81404
10.5268	0.791148					5.63425	0.61651
10.912	0.887393					5.66608	0.775937
11.1444	0.863379					5.71065	0.629474
11.2176	0.993796					5.74566	0.602872
11.3608	0.962513					5.75203	0.589752
12.8124	0.858392					5.80933	0.699502
						5.82206	0.732479
						5.84116	0.547271
						5.85071	0.709927
						5.91756	0.667265
						5.97167	0.711145
						6.02578	0.807594
						6.06398	0.82325
						6.15948	0.670478
						6.16266	0.765217
						6.23906	0.813278
						6.26771	0.835384
						6.28362	0.642578
						6.30909	0.656509
						6.31227	0.772798
						6.48416	0.653303
						6.48735	0.809694
						6.4969	0.919784
						6.50008	0.646612
						6.516	0.79526
						6.58603	0.802249
						6.64014	1
						6.64651	0.771619
						6.66242	0.721227
						6.66879	0.72617
						6.68789	0.78896
						6.742	0.708361
						6.79293	0.723635
						6.80248	0.743046
						6.82158	0.807765
						6.90116	0.761771
						6.90435	0.87601
						6.90753	0.764892
						6.95209	0.69821
						6.96801	0.807451
						6.99666	0.746603
						6.99666	0.746603
						7.04122	0.740542
						7.04759	0.799278
						7.05714	1
						7.0826	0.753216
						7.09215	0.747651
						7.13035	0.85758
						7.21948	0.711418
						7.23858	0.841599
						7.24813	0.827098
						7.25131	0.796782
						7.29269	0.848204
						7.30861	0.83008
						7.32134	0.691521
						7.38819	0.805623
						7.43594	1
						7.45185	1
						7.45504	0.797412
						7.46777	0.85
						7.576	0.787819
						7.62375	0.748906
						7.74789	0.710242
						7.75107	0.77057
						7.76699	0.766572
						7.80519	0.676787
						7.80837	0.709164
						7.8402	0.799416
						7.85612	0.777568
						8.18717	0.829142
						8.30813	0.813337
						8.32405	0.783638
						8.40363	0.739289
						8.51822	0.828483
						8.75378	0.786164
						8.77606	0.851189
						8.84928	0.842169
						9.11348	0.799497
						9.18351	0.849029
						9.24081	0.71573
						9.24717	0.825284
						9.54321	0.819798
						9.56231	0.906457
						9.58141	0.777376
						9.7151	0.868773
						9.76285	0.750612
						10.113	0.779823
						10.1448	0.806835
						10.1608	0.812834
						10.2371	0.813148
						10.8802	0.760231
						11.2653	0.737599
