# Supplementary material for: Targeting PI3K/Akt/mTOR signaling in rodent models of PMP22 gene-dosage diseases
Source: EMBO Mol Med. 2024 Feb 21;16(3):616–40. doi: 10.1038/s44321-023-00019-5 (PMC10940316; doi:10.1038/s44321-023-00019-5)
Supplement: Supplementary file 6 — Source Data Fig. 6 [file 44321_2023_19_MOESM6_ESM.zip › Figure6/6Hright(6I)_CMAP.xlsx]

## Sheet: Tabelle1
CMAP dist (each datapoint one animal)
WT	PTENhKO	PMP22tg	PTENhKOxPMP22tg
41.7	30.2	21.7	10.5
36.4	33.3	11.9	15.4
40.7	35.2	15	20.5
37.6	44	17.8	10.7
25.2	32.2	23.7	26
33.5	26.4	23	6.5
22.7	22.7	21.8	15.2
43.2	19.6	13.2	23.4
23.4		7.8
39.9		20.6
		24.3
