# Supplementary material for: Targeting PI3K/Akt/mTOR signaling in rodent models of PMP22 gene-dosage diseases
Source: EMBO Mol Med. 2024 Feb 21;16(3):616–40. doi: 10.1038/s44321-023-00019-5 (PMC10940316; doi:10.1038/s44321-023-00019-5)
Supplement: Supplementary file 6 — Source Data Fig. 6 [file 44321_2023_19_MOESM6_ESM.zip › Figure6/6Dleft_gratiodist.xlsx]

## Sheet: Tabelle1
	WT			CMT1A					PTENhKOxCMT1A
<0.4	1.9337	0.718133	0.193798	2.13904	6.98603	0.536673	1.55945	2.74443	6.71785	11.4662	8.76068
0.4-0.6	18.7845	10.2334	9.10853	27.6292	37.7246	29.6959	25.731	28.6449	47.7927	42.6692	42.094
0.6-0.8	66.8508	84.0215	84.3023	53.8324	42.9142	55.4562	50.2924	46.4837	41.8426	37.9699	43.3761
0.8-1.0	12.4309	5.02693	6.39535	16.3993	12.3752	14.3113	22.4172	22.1269	3.64683	7.89474	5.76923
