# Supplementary material for: Targeting PI3K/Akt/mTOR signaling in rodent models of PMP22 gene-dosage diseases
Source: EMBO Mol Med. 2024 Feb 21;16(3):616–40. doi: 10.1038/s44321-023-00019-5 (PMC10940316; doi:10.1038/s44321-023-00019-5)
Supplement: Supplementary file 6 — Source Data Fig. 6 [file 44321_2023_19_MOESM6_ESM.zip › Figure6/6Fright_meangratio.xlsx]

## Sheet: Tabelle1
mean g-ratio
WT	C61	hetKOxC61
0.749738	0.583426	0.617894
0.692466	0.602738	0.549162
0.73946	0.61579	0.56824
0.68814		0.62113
