# Supplementary material for: Targeting PI3K/Akt/mTOR signaling in rodent models of PMP22 gene-dosage diseases
Source: EMBO Mol Med. 2024 Feb 21;16(3):616–40. doi: 10.1038/s44321-023-00019-5 (PMC10940316; doi:10.1038/s44321-023-00019-5)
Supplement: Supplementary file 7 — Source Data Fig. 7 [file 44321_2023_19_MOESM7_ESM.zip]

Archive with 18 entries (16 files):
- Figure7/
- __MACOSX/._Figure7
- Figure7/7C_Image/
- __MACOSX/Figure7/._7C_Image
- Figure7/.DS_Store
- __MACOSX/Figure7/._.DS_Store
- Figure7/7A_DatamRNAexpression.xlsx
- __MACOSX/Figure7/._7A_DatamRNAexpression.xlsx
- Figure7/7C_Datag-ratio.xlsx
- __MACOSX/Figure7/._7C_Datag-ratio.xlsx
- Figure7/7B_DatamRNAexpression.xlsx
- __MACOSX/Figure7/._7B_DatamRNAexpression.xlsx
- Figure7/7C_Image/BspBild_CMT_p18.tif
- __MACOSX/Figure7/7C_Image/._BspBild_CMT_p18.tif
- Figure7/7C_Image/BspBild_PMPZp18.tif
- __MACOSX/Figure7/7C_Image/._BspBild_PMPZp18.tif
- Figure7/7C_Image/BspBild_WT_p18.tif
- __MACOSX/Figure7/7C_Image/._BspBild_WT_p18.tif
