# Supplementary material for: Targeting PI3K/Akt/mTOR signaling in rodent models of PMP22 gene-dosage diseases
Source: EMBO Mol Med. 2024 Feb 21;16(3):616–40. doi: 10.1038/s44321-023-00019-5 (PMC10940316; doi:10.1038/s44321-023-00019-5)
Supplement: Supplementary file 7 — Source Data Fig. 7 [file 44321_2023_19_MOESM7_ESM.zip › Figure7/7A_DatamRNAexpression.xlsx]

## Sheet: Tabelle1
PTEN				Nrg1-I				Ngfr				Sox2				HMGCR				Pou3f1
WT	PTENhKO	CMT1A	PTENhKOxCMT1A	WT	PTENhKO	CMT1A	PTENhKOxCMT1A	WT	PTENhKO	CMT1A	PTENhKOxCMT1A	WT	PTENhKO	CMT1A	PTENhKOxCMT1A	WT	PTENhKO	CMT1A	PTENhKOxCMT1A	WT	PTENhKO	CMT1A	PTENhKOxCMT1A
0.938709	0.410015	1.00087	0.753276	7.90012	0.185485	59.6882	52.4138	1.76388	0.903596	2.38048	3.11936	1.02767	0.809092	1.51244	1.85559	1.09619	0.580352	0.457708	0.76977	1.21104	0.804548	1.13583	1.38631
0.958433	0.653496	1.28009	0.669544	1.34665	1.65123	46.2658	88.6086	0.610791	0.821453	3.06577	5.95355	0.879268	1.48645	1.92436	2.58359	1.08862	0.810846	0.320301	0.571371	0.805943	0.9651	2.43893	2.26381
0.999134	0.454941	1.38391	0.627962	0.163445	2.26479	65.9991	37.1264	1.10861	0.493544	3.37819	3.48522	0.814719	0.633701	1.45334	1.27843	0.960928	0.577343	0.370488	0.298334	1.21525	0.429655	1.43769	1.51178
1.11246	0.480048	1.63156	0.668384	0.575096	2.89496	34.4606	17.1212	0.837261	1.18202	2.67354	2.26381	1.35837	1.70453	1.80172	1.54154	0.87206	1.42899	0.59152	0.574349	0.843085	0.958433	1.91023	0.906733
	0.439444	1.32065			1.68885	36.1112			1.12603	3.5832			0.885384	1.56849			0.750019	0.533108			0.898911	1.48067
