# Supplementary material for: Targeting PI3K/Akt/mTOR signaling in rodent models of PMP22 gene-dosage diseases
Source: EMBO Mol Med. 2024 Feb 21;16(3):616–40. doi: 10.1038/s44321-023-00019-5 (PMC10940316; doi:10.1038/s44321-023-00019-5)
Supplement: Supplementary file 7 — Source Data Fig. 7 [file 44321_2023_19_MOESM7_ESM.zip › Figure7/7C_Datag-ratio.xlsx]

## Sheet: Tabelle1
HNPP			WT			CMT1A
axon	g-ratio		axon	g-ratio		axon	g-ratio
0.346965	0.255869		0.547505	0.309353		0.359512	0.252747
0.668465	0.315315		0.942217	0.621849		0.537704	0.450262
0.687564	0.403738		0.961316	0.694253		0.581471	0.327465
0.798975	0.336913		1.02816	0.565674		0.609607	0.412262
0.913569	0.414141		1.06318	0.597496		0.784673	0.406149
0.929485	0.387782		1.13957	0.564669		0.800304	0.453097
1.03453	0.546218		1.14912	0.578526		0.831566	0.461005
1.03453	0.416667		1.14912	0.48262		0.850323	0.444444
1.05363	0.466855		1.14912	0.591803		0.859702	0.514019
1.05363	0.48605		1.16822	0.629503		0.86908	0.417417
1.05363	0.42545		1.20642	0.630616		0.878459	0.385989
1.05363	0.413233		1.21597	0.625205		0.878459	0.473064
1.06318	0.397619		1.26053	0.605505		0.890964	0.377483
1.07273	0.509063		1.27963	0.520725		0.890964	0.556641
1.07273	0.457259		1.34011	0.612809		0.906594	0.526316
1.08228	0.402844		1.35921	0.580952		0.906594	0.371319
1.12047	0.569579		1.37513	0.598338		0.915973	0.3723
1.13957	0.415796		1.37513	0.685714		0.915973	0.518584
1.14912	0.453518		1.40696	0.637807		0.940983	0.385897
1.15549	0.49726		1.41333	0.708134		0.944109	0.456193
1.16822	0.532656		1.41333	0.688372		0.944109	0.523397
1.16822	0.401093		1.44834	0.631068		0.953487	0.443959
1.22552	0.487342		1.44834	0.666179		0.969118	0.358796
1.25417	0.345311		1.45152	0.549398		0.981623	0.377858
1.26053	0.456747		1.46107	0.689189		0.981623	0.561717
1.29555	0.512594		1.48017	0.608639		0.997254	0.438187
1.30828	0.530323		1.48654	0.578686		1.03477	0.450954
1.30828	0.424587		1.49609	0.735524		1.04727	0.459534
1.31783	0.413586		1.50564	0.698671		1.05665	0.562396
1.31783	0.522068		1.54384	0.635649		1.0629	0.57725
1.32101	0.478662		1.54702	0.525974		1.07228	0.644737
1.32101	0.437764		1.54702	0.619108		1.08166	0.408983
1.32738	0.556742		1.60113	0.72063		1.09417	0.373134
1.33693	0.519802		1.62023	0.639447		1.09417	0.365726
1.44197	0.68018		1.62978	0.632099		1.09417	0.331439
1.44197	0.553114		1.62978	0.727273		1.10042	0.577049
1.46107	0.564576		1.63933	0.582579		1.11918	0.413873
1.46744	0.622973		1.63933	0.659411		1.11918	0.403153
1.46744	0.560827		1.64888	0.760646		1.13793	0.510519
1.51519	0.529477		1.65206	0.700405		1.13793	0.588997
1.51519	0.497908		1.6648	0.657862		1.14731	0.534207
1.51837	0.527072		1.66798	0.556854		1.15044	0.447145
1.53429	0.662088		1.67753	0.663728		1.15669	0.584518
1.53429	0.537347		1.6839	0.632019		1.15669	0.439952
1.54702	0.519231		1.68708	0.680359		1.15669	0.435807
1.56293	0.52739		1.69344	0.642512		1.17545	0.426304
1.59158	0.526316		1.69663	0.686856		1.18483	0.458283
1.59158	0.485437		1.70618	0.613975		1.18483	0.570783
1.62023	0.53692		1.71573	0.674593		1.1942	0.432127
1.63615	0.743849		1.72209	0.58172		1.20046	0.56305
1.64888	0.482759		1.74119	0.646572		1.20358	0.503927
1.64888	0.538462		1.74119	0.718791		1.20358	0.422149
1.64888	0.554011		1.74119	0.708549		1.21296	0.564774
1.66798	0.644526		1.76029	0.633448		1.23172	0.618524
1.66798	0.491097		1.77302	0.686806		1.23172	0.481074
1.67435	0.613054		1.77302	0.633675		1.23172	0.498734
1.6839	0.586475		1.77302	0.663886		1.27548	0.6
1.70299	0.482417		1.79212	0.653891		1.27548	0.562759
1.71573	0.494949		1.79531	0.646789		1.27548	0.650718
1.72209	0.504194		1.79849	0.699257		1.28799	0.544974
1.73483	0.677019		1.81122	0.545542		1.29737	0.515528
1.74438	0.629162		1.82395	0.668611		1.29737	0.502421
1.75074	0.54672		1.82714	0.589322		1.30362	0.464883
1.75392	0.684472		1.83669	0.762219		1.30362	0.543677
1.76984	0.641292		1.84624	0.578265		1.313	0.504202
1.77302	0.749664		1.84624	0.642303		1.31613	0.504796
1.77302	0.628668		1.84624	0.742638		1.3255	0.638554
1.77939	0.587802		1.86534	0.730673		1.33176	0.575676
1.78894	0.544046		1.86534	0.611053		1.34113	0.486395
1.79531	0.669039		1.87489	0.641612		1.34113	0.501754
1.82077	0.635556		1.87807	0.585899		1.34113	0.549296
1.82077	0.625137		1.89398	0.708333		1.35051	0.679245
1.82714	0.583927		1.89717	0.749686		1.36927	0.509895
1.82714	0.427401		1.90035	0.686207		1.38177	0.501134
1.83669	0.524069		1.929	0.691781		1.38177	0.588549
1.8526	0.62648		1.9481	0.652452		1.38803	0.488449
1.87489	0.629947		1.95128	0.825034		1.39741	0.467573
1.88125	0.603677		1.95765	0.722679		1.40678	0.533175
1.88443	0.557439		1.95765	0.662002		1.41616	0.487621
1.89398	0.558685		1.96083	0.634398		1.41616	0.531067
1.90035	0.583008		1.9672	0.727915		1.41929	0.562577
1.90353	0.620976		1.9863	0.712329		1.42242	0.516459
1.91308	0.636653		1.9863	0.792884		1.44117	0.61631
1.91308	0.562734		1.99903	0.716078		1.45368	0.698198
1.91308	0.690011		2.01494	0.722603		1.45368	0.496795
1.91308	0.437728		2.01813	0.656995		1.45993	0.538639
1.92263	0.648069		2.04359	0.714127		1.47243	0.554118
1.94173	0.557078		2.04996	0.780606		1.47243	0.442254
1.9481	0.636175		2.05314	0.598886		1.50057	0.730594
1.9481	0.525322		2.05314	0.726351		1.50995	0.594096
1.95128	0.563937		2.06587	0.678161		1.52558	0.539823
1.95128	0.569703		2.06587	0.728395		1.52558	0.493927
1.95765	0.589645		2.07224	0.750865		1.54121	0.691445
1.96401	0.521555		2.08816	0.678387		1.54434	0.518363
1.96401	0.587619		2.09134	0.684375		1.55372	0.556551
1.97993	0.575393		2.09134	0.656344		1.55372	0.596639
1.99266	0.629779		2.13272	0.591873		1.55372	0.620474
2.00221	0.512632		2.13909	0.714134		1.55684	0.42275
2.00539	0.609874		2.13909	0.564232		1.55684	0.592857
2.01176	0.511741		2.16774	0.657971		1.55684	0.587958
2.01494	0.591036		2.16774	0.580563		1.56309	0.544662
2.02449	0.668067		2.19002	0.720419		1.56309	0.565611
2.03404	0.687836		2.20275	0.757941		1.57247	0.578826
2.04359	0.663223		2.20912	0.632058		1.57247	0.578161
2.04678	0.629159		2.22185	0.726327		1.5756	0.612394
2.04996	0.620424		2.23458	0.754839		1.57872	0.556167
2.05314	0.709571		2.25368	0.673644		1.57872	0.621921
2.06269	0.578055		2.25368	0.816609		1.58498	0.55837
2.08179	0.656627		2.25368	0.71013		1.60061	0.622871
2.08497	0.522745		2.25368	0.610345		1.60686	0.556277
2.09452	0.528939		2.26323	0.740625		1.60999	0.51346
2.10407	0.554065		2.27278	0.648501		1.61937	0.572376
2.11362	0.606947		2.29825	0.702335		1.61937	0.443493
2.13272	0.599821		2.30143	0.781622		1.61937	0.544118
2.1359	0.646435		2.3078	0.772921		1.63812	0.53252
2.1359	0.698231		2.32053	0.683865		1.64437	0.503349
2.14545	0.517665		2.32053	0.517021		1.64437	0.469224
2.16774	0.623626		2.32689	0.755946		1.64437	0.521825
2.18047	0.623294		2.33963	0.573323		1.65688	0.560254
2.18684	0.60582		2.34281	0.68785		1.66001	0.586093
2.1932	0.637963		2.34599	0.701237		1.66001	0.485819
2.21867	0.728318		2.35554	0.653133		1.67251	0.548718
2.24095	0.545736		2.35554	0.663677		1.67564	0.693402
2.24095	0.716904		2.35554	0.646288		1.67564	0.683673
2.25368	0.62766		2.36509	0.618136		1.67876	0.522374
2.25368	0.685382		2.36509	0.648342		1.69439	0.608305
2.26005	0.605286		2.38419	0.68527		1.70065	0.529183
2.26323	0.61399		2.39056	0.60859		1.70377	0.607581
2.26641	0.669173		2.40966	0.820152		1.70377	0.635198
2.27278	0.642664		2.41284	0.619787		1.71315	0.460504
2.27915	0.70751		2.44149	0.699818		1.71315	0.636469
2.29506	0.683412		2.44467	0.718428		1.72253	0.674419
2.29825	0.551566		2.44785	0.757635		1.72878	0.667874
2.30461	0.509142		2.45104	0.743243		1.72878	0.524668
2.3078	0.744353		2.4574	0.72899		1.72878	0.629841
2.32053	0.597541		2.46695	0.679825		1.73191	0.678091
2.33008	0.513684		2.47014	0.711927		1.73816	0.631101
2.33644	0.53655		2.48605	0.664681		1.74129	0.689356
2.33963	0.49		2.4956	0.714025		1.74129	0.590042
2.35873	0.53271		2.4956	0.688323		1.7663	0.549611
2.36509	0.695693		2.49879	0.608999		1.7663	0.561072
2.36509	0.584579		2.50197	0.79797		1.7663	0.571862
2.39374	0.623032		2.51152	0.695767		1.7663	0.502222
2.40011	0.603683		2.51152	0.729205		1.77255	0.688107
2.40329	0.53244		2.52425	0.899093		1.77567	0.551992
2.42239	0.533287		2.52743	0.785361		1.78505	0.687124
2.42239	0.595928		2.54653	0.711111		1.78818	0.614393
2.42876	0.575849		2.5529	0.679086		1.78818	0.471558
2.43194	0.509673		2.57836	0.604478		1.79443	0.527089
2.44785	0.570052		2.58155	0.69554		1.79756	0.527523
2.46059	0.620385		2.58155	0.627224		1.79756	0.593395
2.47014	0.689165		2.5911	0.652767		1.80694	0.465004
2.47332	0.582459		2.60383	0.590188		1.81006	0.728302
2.48287	0.718232		2.60383	0.690295		1.81006	0.720149
2.48287	0.680035		2.61975	0.698049		1.81319	0.640884
2.48605	0.478847		2.6293	0.734222		1.81319	0.54717
2.48605	0.563086		2.63566	0.71073		1.83195	0.587763
2.48924	0.531973		2.63884	0.508901		1.85696	0.640086
2.50197	0.597264		2.65476	0.604786		1.86008	0.497492
2.50515	0.638799		2.66431	0.698664		1.86008	0.679224
2.51152	0.639384		2.68023	0.64128		1.87884	0.597416
2.51152	0.561966		2.68023	0.651199		1.87884	0.6004
2.52743	0.595649		2.69296	0.633708		1.87884	0.553407
2.52743	0.660566		2.69614	0.450532		1.88822	0.599206
2.52743	0.62177		2.71524	0.62952		1.89134	0.648446
2.53698	0.596557		2.71524	0.597758		1.8976	0.683559
2.54972	0.625293		2.71842	0.71345		1.90697	0.592809
2.56882	0.654501		2.72161	0.704864		1.90697	0.564815
2.56882	0.657166		2.72161	0.613343		1.91323	0.587896
2.57518	0.650322		2.72479	0.529048		1.91323	0.59824
2.57836	0.621642		2.74071	0.400838		1.91635	0.550764
2.58791	0.565762		2.75344	0.649887		1.92573	0.677668
2.61338	0.628637		2.76935	0.708469		1.92573	0.596321
2.61656	0.641686		2.80755	0.646628		1.94136	0.64553
2.63248	0.568385		2.82983	0.728689		1.94449	0.607422
2.63248	0.504576		2.84575	0.608992		1.94449	0.61829
2.64521	0.658479		2.84575	0.651129		1.94761	0.700787
2.66113	0.64556		2.8553	0.701878		1.95074	0.613569
2.69296	0.567024		2.86167	0.634439		1.96012	0.602305
2.69614	0.763751		2.8744	0.561917		1.9695	0.58011
2.70251	0.584711		2.88077	0.629346		1.9695	0.615234
2.71524	0.557152		2.89668	0.77911		1.9695	0.618861
2.71524	0.625825		2.89668	0.631944		1.97575	0.616585
2.71524	0.523956		2.89986	0.693303		1.97888	0.61998
2.72161	0.697959		2.91578	0.672047		1.982	0.554681
2.75662	0.534898		2.92533	0.615539		1.98826	0.567857
2.75981	0.550826		2.92851	0.708237		1.99138	0.718151
2.76299	0.6944		2.9317	0.621038		1.99451	0.646403
2.76617	0.45906		2.94125	0.711316		2.00076	0.557977
2.7789	0.594282		2.96034	0.538506		2.01014	0.502737
2.79164	0.64202		2.96671	0.662402		2.01014	0.64884
2.82347	0.644154		2.98263	0.680959		2.01326	0.712389
2.84893	0.55418		2.99536	0.78943		2.01639	0.589041
2.88077	0.674367		2.99854	0.497098		2.01639	0.592287
2.89668	0.565569		3.01128	0.672353		2.01952	0.675026
2.90305	0.552058		3.03356	0.64654		2.02577	0.62069
2.90623	0.821043		3.03674	0.621904		2.0289	0.647059
2.90941	0.711838		3.03674	0.769976		2.04453	0.614085
2.92215	0.514574		3.04629	0.719549		2.04453	0.661943
2.93806	0.668356		3.04947	0.59875		2.06328	0.597826
2.93806	0.561094		3.05266	0.704112		2.06641	0.686397
2.94125	0.673961		3.05266	0.769046		2.06641	0.682851
2.94125	0.576779		3.05266	0.65327		2.07579	0.588652
2.9508	0.63887		3.05266	0.880624		2.08204	0.580139
2.95398	0.627876		3.06221	0.720599		2.08204	0.668004
2.96353	0.651505		3.06857	0.672245		2.08517	0.577489
2.96671	0.651748		3.11314	0.720707		2.09455	0.616375
2.97626	0.664062		3.12905	0.650132		2.11018	0.575448
2.97944	0.58427		3.12905	0.587919		2.11643	0.519969
2.98263	0.678494		3.1386	0.655585		2.12268	0.597711
2.98581	0.626168		3.15452	0.633227		2.12893	0.531201
2.99536	0.587758		3.1577	0.7936		2.12893	0.593206
3.00173	0.579238		3.16725	0.543716		2.13519	0.671583
3.03356	0.599371		3.17362	0.67685		2.13831	0.705155
3.05584	0.647773		3.18635	0.691776		2.13831	0.681275
3.06857	0.751364		3.18635	0.653821		2.14769	0.66699
3.06857	0.616763		3.18953	0.676113		2.14769	0.771044
3.08131	0.529251		3.18953	0.685832		2.15082	0.61982
3.08767	0.70239		3.19272	0.758125		2.15394	0.55297
3.09722	0.629773		3.20227	0.664026		2.16645	0.614907
3.1004	0.556571		3.20863	0.643267		2.16645	0.624324
3.10677	0.703677		3.24046	0.647995		2.16645	0.674781
3.11632	0.65793		3.24365	0.653205		2.17583	0.596913
3.11632	0.576561		3.25638	0.772075		2.17895	0.625673
3.11632	0.585526		3.25956	0.563566		2.19458	0.645814
3.1195	0.609832		3.26911	0.785168		2.19458	0.662264
3.13224	0.651656		3.27866	0.704514		2.19458	0.73431
3.14815	0.665098		3.32004	0.70283		2.19458	0.568882
3.15452	0.633227		3.33914	0.689225		2.20084	0.621359
3.16407	0.633929		3.34551	0.582917		2.20396	0.665094
3.16725	0.589455		3.34551	0.713026		2.21959	0.747368
3.16725	0.651604		3.35506	0.683528		2.2321	0.55306
3.17043	0.60992		3.37416	0.703851		2.2321	0.619792
3.17362	0.612032		3.37416	0.602273		2.24148	0.696117
3.20227	0.690934		3.38052	0.617442		2.24773	0.896509
3.20545	0.490263		3.38371	0.803477		2.24773	0.721163
3.21181	0.704117		3.39007	0.740612		2.24773	0.667595
3.21181	0.634591		3.39326	0.591893		2.24773	0.641392
3.21181	0.534145		3.39326	0.729138		2.25711	0.62565
3.21181	0.790133		3.39326	0.639472		2.26336	0.735772
3.21818	0.645182		3.39962	0.748423		2.26649	0.580464
3.21818	0.59331		3.4028	0.590934		2.26961	0.626943
3.22136	0.69697		3.40599	0.773121		2.27586	0.65942
3.22136	0.665352		3.41235	0.777375		2.29462	0.707811
3.24365	0.706657		3.41235	0.638856		2.29775	0.695364
3.24365	0.582286		3.41235	0.637336		2.30087	0.622147
3.25001	0.688005		3.42827	0.624348		2.30087	0.604269
3.2532	0.732616		3.43145	0.605278		2.31338	0.703422
3.2532	0.699042		3.44419	0.700777		2.31651	0.774295
3.26275	0.610119		3.4601	0.681078		2.31963	0.640207
3.2723	0.64981		3.46965	0.674088		2.33214	0.511309
3.27866	0.719274		3.48875	0.692794		2.34151	0.615448
3.29458	0.531314		3.5174	0.621835		2.35402	0.573496
3.30413	0.625678		3.5174	0.614572		2.36027	0.65368
3.30413	0.645121		3.52377	0.710071		2.39779	0.581061
3.30413	0.673589		3.53013	0.690535		2.40404	0.649493
3.30731	0.675114		3.53331	0.646853		2.40716	0.648694
3.30731	0.64816		3.5556	0.575477		2.40716	0.686275
3.31049	0.707483		3.56515	0.630276		2.41654	0.688948
3.31368	0.704807		3.57151	0.60813		2.41654	0.626418
3.32004	0.749282		3.58106	0.790028		2.4228	0.696316
3.32323	0.660759		3.58106	0.721616		2.4228	0.571956
3.32323	0.587177		3.58106	0.655213		2.42592	0.595549
3.33596	0.567714		3.58425	0.726921		2.4353	0.749759
3.34551	0.697412		3.59061	0.618421		2.45093	0.69627
3.35187	0.696889		3.61608	0.697789		2.45406	0.617624
3.36142	0.552301		3.61926	0.589119		2.48219	0.627668
3.38052	0.644027		3.62881	0.646258		2.48532	0.613426
3.38689	0.571122		3.64473	0.73023		2.48845	0.713901
3.39007	0.447667		3.66382	0.720726		2.50408	0.708223
3.39962	0.536145		3.66701	0.635762		2.5072	0.568391
3.39962	0.641056		3.67656	0.668016		2.51658	0.581227
3.40599	0.716678		3.67656	0.623987		2.51658	0.608466
3.41554	0.702685		3.67656	0.735669		2.52283	0.73297
3.4219	0.548749		3.69566	0.717553		2.52596	0.632733
3.4219	0.588719		3.70202	0.648634		2.54159	0.675249
3.42827	0.625436		3.70521	0.754375		2.56035	0.65889
3.43145	0.602908		3.71157	0.617258		2.56035	0.638846
3.45055	0.503484		3.72112	0.776228		2.56973	0.661836
3.45692	0.531571		3.72112	0.710638		2.57285	0.815659
3.4601	0.707682		3.7243	0.667047		2.58223	0.545215
3.4601	0.672649		3.73385	0.722736		2.58848	0.635945
3.48238	0.739689		3.73385	0.687573		2.60411	0.65436
3.48875	0.552698		3.75295	0.646382		2.61037	0.618519
3.49512	0.656306		3.75614	0.668177		2.64163	0.633433
3.4983	0.709032		3.75614	0.76129		2.64163	0.664308
3.50148	0.708306		3.7625	0.745741		2.65413	0.700495
3.50148	0.746269		3.77205	0.590139		2.66976	0.759111
3.50148	0.619021		3.77524	0.658889		2.66976	0.63119
3.53331	0.782793		3.7816	0.738806		2.66976	0.609565
3.53331	0.562595		3.78797	0.756997		2.68227	0.605932
3.54286	0.731755		3.79115	0.584683		2.6854	0.665891
3.54605	0.661913		3.79433	0.525573		2.69165	0.611072
3.56196	0.708228		3.8007	0.79494		2.69165	0.596674
3.56515	0.634202		3.80707	0.616813		2.72291	0.628427
3.57151	0.598719		3.8198	0.674536		2.72916	0.666921
3.57151	0.601609		3.82298	0.679683		2.73541	0.651042
3.58743	0.74096		3.82935	0.674706		2.73854	0.688679
3.59379	0.702989		3.85481	0.6421		2.74479	0.629842
3.60016	0.556047		3.858	0.674457		2.75105	0.645635
3.61289	0.649313		3.86118	0.681078		2.78856	0.660741
3.61608	0.548263		3.86436	0.730885		2.81044	0.660059
3.65428	0.584819		3.87073	0.648188		2.82295	0.68984
3.65428	0.672919		3.88983	0.758535		2.82607	0.663243
3.66382	0.646629		3.89301	0.799869		2.82607	0.71803
3.66382	0.638735		3.90256	0.66812		2.8292	0.688737
3.68292	0.582578		3.91529	0.644316		2.85108	0.678571
3.69247	0.577402		3.95986	0.590413		2.86359	0.772996
3.69884	0.578685		3.96623	0.75287		2.86359	0.747755
3.70839	0.712103		3.97259	0.684962		2.87922	0.715062
3.72112	0.774685		3.97577	0.757429		2.87922	0.63299
3.73385	0.573314		3.97896	0.693289		2.8886	0.724138
3.74022	0.676454		3.99487	0.717553		2.90423	0.666428
3.75295	0.611832		4.02352	0.657306		2.90735	0.606654
3.75932	0.587562		4.04899	0.618677		2.91048	0.766255
3.75932	0.641499		4.04899	0.654321		2.91673	0.741653
3.76887	0.746532		4.05535	0.716535		2.92611	0.775476
3.77524	0.797579		4.06809	0.650713		2.92924	0.642661
3.78478	0.62024		4.06809	0.648402		2.93549	0.606589
3.79752	0.5554		4.07127	0.65056		2.95112	0.693098
3.79752	0.543013		4.07764	0.672441		2.95737	0.670446
3.80707	0.659316		4.13812	0.661241		2.95737	0.593848
3.82617	0.707892		4.16995	0.89542		2.96363	0.678597
3.83572	0.745668		4.1795	0.730662		2.96363	0.664331
3.84208	0.728425		4.19223	0.657842		2.97926	0.707498
3.88028	0.68909		4.1986	0.720765		2.99176	0.643145
3.88665	0.729827		4.20815	0.64425		3.01364	0.690544
3.88983	0.597263		4.21133	0.771879		3.03865	0.724292
3.89301	0.746187		4.24316	0.716282		3.05741	0.694109
3.89938	0.706459		4.29409	0.707023		3.05741	0.692635
3.89938	0.75524		4.33866	0.826061		3.06366	0.81193
3.90256	0.679978		4.34821	0.698721		3.07304	0.709747
3.91211	0.651989		4.37049	0.697663		3.0918	0.658017
3.91211	0.576454		4.3864	0.713251		3.09493	0.653034
3.91529	0.718458		4.39914	0.701879		3.09493	0.706638
3.92484	0.589388		4.40232	0.673977		3.09805	0.712437
3.93121	0.492032		4.41505	0.686294		3.10743	0.698524
3.93758	0.604299		4.42142	0.654571		3.11368	0.800643
3.95031	0.687916		4.44052	0.675872		3.11368	0.70339
4.00124	0.668973		4.44688	0.708777		3.11368	0.730741
4.02352	0.646878		4.45962	0.777038		3.11368	0.742176
4.03625	0.671966		4.47235	0.620583		3.11681	0.750188
4.05217	0.647837		4.47872	0.729772		3.11994	0.653569
4.08719	0.594995		4.47872	0.689706		3.12931	0.65812
4.10628	0.659509		4.51373	0.724949		3.14494	0.711457
4.11583	0.657346		4.51373	0.716162		3.16683	0.714386
4.12857	0.629306		4.5201	0.715005		3.16683	0.690996
4.18905	0.647001		4.52965	0.696525		3.17621	0.78882
4.18905	0.605893		4.53283	0.711644		3.17621	0.81215
4.21133	0.615635		4.53601	0.745293		3.17933	0.709205
4.22406	0.692589		4.54874	0.715215		3.18559	0.684352
4.23361	0.583845		4.55193	0.676123		3.19809	0.649112
4.24953	0.637231		4.56466	0.682857		3.21059	0.788181
4.25589	0.606074		4.58694	0.70776		3.21372	0.682603
4.25589	0.609667		4.59968	0.719622		3.21372	0.676761
4.25908	0.571551		4.60286	0.683365		3.2231	0.705681
4.26226	0.619907		4.60286	0.678873		3.28562	0.70301
4.26863	0.597594		4.60604	0.700387		3.28875	0.663722
4.28773	0.675866		4.60922	0.731683		3.32001	0.652735
4.30046	0.589184		4.62196	0.695069		3.32001	0.797896
4.33866	0.667156		4.62196	0.657311		3.32939	0.740612
4.35775	0.63972		4.64742	0.744898		3.33877	0.752643
4.35775	0.692113		4.64742	0.704633		3.34189	0.707947
4.3673	0.661205		4.69835	0.745078		3.34815	0.768293
4.37367	0.555825		4.71745	0.721519		3.3669	0.710891
4.37367	0.627971		4.71745	0.738784		3.37941	0.708388
4.38322	0.694753		4.73973	0.725634		3.38879	0.753301
4.38322	0.653226		4.73973	0.74006		3.40442	0.72167
4.38959	0.625965		4.7461	0.715795		3.40442	0.726969
4.39595	0.611603		4.74928	0.698175		3.40442	0.706226
4.40869	0.654228		4.75247	0.694742		3.40754	0.721854
4.41505	0.620304		4.75247	0.723353		3.4138	0.734859
4.42778	0.690323		4.75565	0.697154		3.41692	0.70836
4.43733	0.687377		4.77793	0.739045		3.47007	0.74
4.4437	0.612549		4.7843	0.676418		3.47945	0.779958
4.4437	0.653864		4.80021	0.71639		3.47945	0.62775
4.4437	0.630248		4.80658	0.724568		3.4857	0.82838
4.45962	0.705083		4.80658	0.681101		3.4857	0.691687
4.4628	0.661633		4.81295	0.780186		3.48883	0.744496
4.48826	0.640909		4.81931	0.732108		3.50133	0.721649
4.49463	0.707415		4.8225	0.726619		3.50758	0.737673
4.501	0.637224		4.8225	0.726619		3.51696	0.783972
4.51055	0.694948		4.82568	0.697974		3.52009	0.716285
4.51691	0.681884		4.82568	0.732367		3.52321	0.729922
4.5201	0.708937		4.83523	0.68516		3.54197	0.631902
4.5201	0.658017		4.83523	0.734171		3.54197	0.801273
4.54874	0.672787		4.8416	0.685444		3.54197	0.728149
4.54874	0.644565		4.84796	0.700874		3.55135	0.734325
4.58376	0.620155		4.85433	0.745721		3.57011	0.704503
4.61241	0.614504		4.85433	0.739932		3.57011	0.773189
4.63469	0.702364		4.8607	0.742343		3.57323	0.750986
4.63787	0.678621		4.86388	0.702529		3.58886	0.725205
4.65379	0.658559		4.88934	0.75		3.59824	0.728481
4.67607	0.541467		4.89571	0.812038		3.60137	0.72045
4.69835	0.668176		4.91481	0.723863		3.60762	0.805304
4.70154	0.702664		4.91799	0.744578		3.617	0.680188
4.71745	0.666967		4.92436	0.652743		3.62013	0.687648
4.72382	0.679176		4.92754	0.703956		3.62013	0.823613
4.73019	0.631266		4.93391	0.704225		3.62638	0.709914
4.73655	0.738828		4.94027	0.718851		3.63888	0.716749
4.74928	0.691381		4.94982	0.741889		3.64201	0.797399
4.77157	0.677667		4.95619	0.75363		3.65451	0.744112
4.77157	0.698184		4.95937	0.709149		3.66702	0.856204
4.77157	0.638416		4.97847	0.741232		3.67014	0.72874
4.77157	0.653159		5.00075	0.651327		3.67014	0.66591
4.80021	0.732394		5.00394	0.750716		3.67327	0.800409
4.81931	0.659121		5.0103	0.721357		3.72016	0.777778
4.8225	0.723841		5.01667	0.713768		3.73579	0.687968
4.85433	0.646186		5.01985	0.719434		3.73892	0.803763
4.87979	0.693351		5.04532	0.660692		3.74205	0.795349
4.92436	0.631429		5.05487	0.761631		3.77018	0.689931
4.92754	0.702041		5.06123	0.736793		3.78894	0.759398
4.95619	0.655027		5.07078	0.692609		3.78894	0.741284
4.95937	0.739791		5.09625	0.926505		3.79207	0.813003
4.96256	0.680786		5.09943	0.707285		3.79832	0.81054
4.97847	0.692342		5.10262	0.734311		3.80457	0.735347
4.98484	0.714416		5.10898	0.658597		3.84208	0.847002
5.00075	0.64837		5.12808	0.66433		3.85772	0.78699
5.00394	0.78797		5.13445	0.775481		3.86084	0.788633
5.02304	0.70415		5.13445	0.773992		3.87335	0.764815
5.0294	0.689054		5.14718	0.733333		3.8796	0.753949
5.03259	0.724565		5.16628	0.660293		3.88585	0.841571
5.07715	0.707317		5.16946	0.720497		3.88898	0.847411
5.0867	0.6428		5.16946	0.728905		3.88898	0.773632
5.11535	0.736818		5.18856	0.822402		3.90461	0.777225
5.11535	0.684704		5.22358	0.721953		3.90773	0.7259
5.13126	1		5.22358	0.740858		3.92337	0.792798
5.18219	0.671617		5.23313	0.753783		3.92337	0.794304
5.18856	0.669955		5.23631	0.740324		3.93274	0.706742
5.19174	0.649283		5.25222	0.757924		3.94525	0.744982
5.21084	0.704996		5.25541	0.729563		3.96088	0.779692
5.22039	0.6914		5.26177	0.745266		3.96401	0.864939
5.22358	0.66518		5.27132	0.733717		3.98902	0.898592
5.23949	0.809243		5.27769	0.747857		3.99214	0.73815
5.27451	0.71484		5.28724	0.746181		3.99214	0.757414
5.29042	0.692789		5.29361	0.746074		4.00152	0.684492
5.29997	0.690299		5.30952	0.718966		4.03278	0.872211
5.31907	0.813535		5.32544	0.758386		4.03591	0.771668
5.32225	0.708175		5.35727	0.737834		4.04216	0.737593
5.33499	0.74522		5.36045	0.704013		4.05467	0.741991
5.33817	0.717587		5.38273	0.737784		4.06404	0.878378
5.33817	0.715139		5.40183	0.728014		4.06717	0.723582
5.42412	0.642534		5.4655	0.76447		4.07655	0.852845
5.44321	0.702836		5.46868	0.729822		4.0828	0.779236
5.45595	0.740069		5.47823	0.728928		4.09218	0.749714
5.45913	0.688755		5.51961	0.750325		4.09843	0.838772
5.46231	0.70184		5.52916	0.708113		4.12032	0.737962
5.50051	0.695652		5.60237	0.764553		4.12657	0.752137
5.51006	0.698547		5.60237	0.715738		4.15783	0.901695
5.51006	0.6924		5.62784	0.755879		4.16721	0.863901
5.52598	0.765095		5.68832	0.69506		4.17971	0.699634
5.52598	0.758079		5.70742	0.749895		4.18597	0.716809
5.53234	0.713465		5.72015	0.748127		4.20472	0.812198
5.53871	0.711948		5.7488	0.798056		4.24224	0.783487
5.55144	0.6976		5.77745	0.697809		4.2735	0.8746
5.58964	0.761162		5.83793	0.749183		4.29538	0.740302
5.60874	0.734473		5.86021	0.713566		4.30163	0.822967
5.63739	0.717294		5.87294	0.723529		4.30789	0.774157
5.6533	0.760274		6.013	0.710952		4.33602	0.910105
5.66604	0.741358		6.08621	0.792375		4.3454	0.898513
5.68195	0.74937		6.16898	0.764196		4.3454	0.854859
5.68514	0.715545		6.25811	0.762607		4.34853	0.761357
5.70742	0.650817		6.40771	0.858422		4.35165	0.86729
5.73288	0.705721		6.57006	0.847291		4.37979	0.787521
5.73925	0.735618		7.07936	0.751351		4.39229	0.7686
5.7488	0.740467		0.69393	0.360927		4.41418	0.800454
5.75516	0.729915		0.735311	0.479253		4.42043	0.733402
5.77108	0.695169		0.744861	0.397284		4.43293	0.869405
5.77745	0.727163		0.821257	0.486792		4.43606	0.677974
5.80928	0.714006		0.89447	0.450321		4.43919	0.78714
5.81883	0.721674		0.942217	0.547135		4.44544	0.874539
5.86021	0.76043		0.942217	0.512998		4.44857	0.822068
5.88567	0.76216		0.961316	0.472613		4.45169	0.717019
5.91432	0.687893		1.00906	0.575318		4.47045	0.764297
5.91751	0.735073		1.00906	0.5382		4.47357	0.78411
5.94934	0.739905		1.04726	0.45758		4.47357	0.789735
5.98117	0.748606		1.06636	0.525903		4.51109	0.755497
6.07666	0.709402		1.08228	0.502216		4.51422	0.755625
6.09576	0.710312		1.11411	0.44586		4.53297	0.770457
6.16579	0.716611		1.11729	0.497167		4.5361	0.777599
6.18489	0.747595		1.13957	0.575563		4.54548	0.751033
6.23582	0.780167		1.15867	0.55914		4.54548	0.907615
6.28675	0.818144		1.16822	0.577044		4.56736	0.925269
6.47774	0.765901		1.16822	0.478488		4.62051	0.819745
6.6751	0.995726		1.20642	0.423937		4.62363	0.766719
7.40405	0.849836		1.20642	0.512162		4.63614	0.77079
7.43906	0.772307		1.20642	0.547688		4.66115	0.791401
0.668465	0.24619		1.22552	0.50065		4.67365	0.822332
0.706663	0.366942		1.23507	0.494898		4.69553	0.777433
0.773509	0.398361		1.24143	0.509138		4.70491	0.794195
0.779876	0.471154		1.26053	0.468085		4.71742	0.762506
0.792608	0.441489		1.27963	0.577586		4.7268	0.753363
0.859455	0.422535		1.27963	0.514725		4.73305	0.832783
0.875371	0.725594		1.28918	0.550272		4.75806	0.774161
0.89447	0.366841		1.29873	0.490385		4.75806	0.887981
0.932668	0.437967		1.30828	0.474596		4.78932	0.789284
0.961316	0.428977		1.32738	0.637615		4.79245	0.754058
0.980415	0.435644		1.32738	0.589816		4.80182	0.8097
1.00906	0.524834		1.32738	0.499401		4.80495	0.851524
1.02816	0.597043		1.33693	0.501792		4.80808	0.84274
1.07273	0.523292		1.34648	0.661972		4.8112	0.742044
1.11411	0.520833		1.35603	0.605114		4.8112	0.77688
1.11411	0.600343		1.35603	0.590846		4.8112	0.751832
1.13957	0.551618		1.37831	0.655068		4.82996	0.810598
1.14912	0.552833		1.38149	0.571805		4.83934	0.786585
1.15867	0.614865		1.40696	0.529341		4.83934	0.786186
1.15867	0.484687		1.41333	0.651982		4.84872	0.742461
1.17777	0.514604		1.42288	0.549816		4.87998	0.895069
1.18732	0.563444		1.45152	0.477987		4.88936	0.783567
1.20642	0.579511		1.46744	0.652051		4.97376	0.807614
1.23507	0.568082		1.46744	0.679941		5.01128	0.808779
1.29873	0.653846		1.48017	0.545135		5.05192	0.794494
1.29873	0.53897		1.48654	0.508715		5.07068	0.860477
1.34648	0.424273		1.49609	0.61599		5.0738	0.777671
1.35921	0.606534		1.51519	0.662031		5.13007	0.791606
1.37513	0.781193		1.52792	0.338505		5.24574	0.829051
1.38468	0.416667		1.52792	0.493827		5.27388	0.766122
1.43242	0.580645		1.54384	0.633159		5.31765	0.77459
1.46744	0.689088		1.54702	0.666667		5.39267	0.806452
1.48017	0.399828		1.55339	0.513684		5.44895	0.903109
1.49927	0.607742		1.55339	0.629677		5.45832	0.817416
1.51519	0.623853		1.56612	0.64146		5.48021	0.816108
1.51519	0.65928		1.59158	0.659631		5.58337	0.780253
1.53747	0.714497		1.59158	0.595238		5.69591	0.777636
1.54702	0.690341		1.59795	0.565315		6.25238	0.828844
1.54702	0.505723		1.60113	0.534538		0.340754	0.163664
1.55339	0.682517		1.60113	0.550328		0.543957	0.258929
1.55339	0.484608		1.6075	0.52714		0.543957	0.31127
1.56293	0.590854		1.6075	0.558011		0.703392	0.352113
1.56612	0.615		1.61387	0.710084		0.712771	0.330914
1.57248	0.587396		1.61387	0.62285		0.728402	0.287654
1.57248	0.603175		1.61387	0.498035		0.747159	0.327846
1.59158	0.689655		1.62978	0.768769		0.831566	0.326781
1.59158	0.616523		1.62978	0.639201		0.831566	0.268959
1.60113	0.55765		1.63296	0.60782		0.831566	0.377841
1.61387	0.672414		1.63615	0.594907		0.878459	0.376676
1.62978	0.718093		1.64888	0.4873		0.912847	0.333714
1.63933	0.74422		1.65525	0.56338		0.915973	0.389628
1.63933	0.651899		1.66798	0.696809		0.925352	0.427746
1.67435	0.616647		1.67116	0.614754		0.944109	0.346728
1.68708	0.557895		1.68708	0.579869		0.950361	0.347032
1.69026	0.631391		1.68708	0.572354		0.969118	0.379437
1.70618	0.838811		1.70618	0.517874		0.972244	0.342889
1.70618	0.563617		1.70936	0.502339		0.991002	0.377381
1.70618	0.587719		1.72209	0.648681		0.991002	0.387057
1.71573	0.70091		1.72209	0.582347		1.00976	0.451117
1.72528	0.792398		1.73801	0.554315		1.03477	0.415829
1.73483	0.655048		1.75392	0.58742		1.05353	0.374861
1.75074	0.531915		1.76029	0.615128		1.05353	0.517665
1.75392	0.627563		1.76984	0.578564		1.08166	0.504373
1.76029	0.757534		1.77302	0.676792		1.08166	0.342914
1.76029	0.733422		1.78894	0.652729		1.08166	0.524242
1.76029	0.571281		1.78894	0.6122		1.09417	0.474898
1.76347	0.68059		1.79212	0.565829		1.10042	0.308501
1.81759	0.594173		1.82395	0.568452		1.10042	0.507937
1.82077	0.596455		1.83669	0.395748		1.11605	0.383459
1.82714	0.543561		1.84624	0.557157		1.13793	0.36004
1.85897	0.67986		1.87489	0.580296		1.16607	0.310316
1.86215	0.638646		1.87489	0.614181		1.16607	0.430219
1.86534	0.701796		1.87489	0.637446		1.17545	0.392894
1.88443	0.729963		1.87489	0.612266		1.18483	0.537589
1.8908	0.654185		1.88125	0.613071		1.1942	0.425864
1.94173	0.704388		1.88125	0.497056		1.21296	0.389167
1.94173	0.65662		1.88125	0.587475		1.23172	0.408714
1.95128	0.674367		1.88125	0.545706		1.23172	0.425486
1.96083	0.642336		1.90035	0.628421		1.23797	0.390148
1.9672	0.512013		1.90035	0.628421		1.24735	0.377841
1.97993	0.578605		1.91308	0.569129		1.26923	0.409274
1.97993	0.695749		1.93218	0.629016		1.27548	0.403162
1.99903	0.702461		1.93218	0.608216		1.27548	0.551351
1.99903	0.555261		1.93218	0.580306		1.28799	0.539267
2.01494	0.654602		1.94491	0.57533		1.29737	0.491706
2.01813	0.600379		1.95128	0.622967		1.29737	0.387127
2.05314	0.603933		1.96083	0.69526		1.313	0.448239
2.07224	0.69035		1.96083	0.620968		1.31613	0.480046
2.07224	0.689619		1.96083	0.577861		1.31613	0.392724
2.08179	0.575704		1.97038	0.638144		1.32238	0.541613
2.08816	0.635659		1.97038	0.664163		1.32238	0.431633
2.09134	0.578345		1.97993	0.648592		1.32238	0.564753
2.10726	0.691023		1.98311	0.560252		1.33176	0.458065
2.11362	0.557983		1.99585	0.627		1.33176	0.382063
2.13272	0.700104		2.01494	0.704116		1.34113	0.477197
2.14864	0.617002		2.02768	0.576471		1.35051	0.512456
2.15182	0.681452		2.02768	0.567736		1.35051	0.505263
2.16137	0.761211		2.02768	0.50757		1.35989	0.441176
2.16774	0.499267		2.03404	0.508758		1.35989	0.438508
2.1741	0.601232		2.03723	0.571429		1.38177	0.624294
2.18684	0.746739		2.04359	0.582049		1.38803	0.493333
2.1932	0.578992		2.06906	0.555556		1.38803	0.465897
2.21548	0.647442		2.09134	0.62157		1.38803	0.445783
2.23777	0.618838		2.09771	0.594229		1.39741	0.476546
2.23777	0.708669		2.10089	0.566038		1.40366	0.441495
2.24095	0.661033		2.10089	0.488527		1.41616	0.41636
2.24413	0.573637		2.11362	0.609734		1.43492	0.564576
2.26005	0.77342		2.12954	0.631728		1.44117	0.517396
2.31735	0.701349		2.13272	0.646718		1.44117	0.359034
2.32053	0.739351		2.13909	0.633962		1.4443	0.479751
2.34599	0.643106		2.15819	0.683468		1.4443	0.528
2.34599	0.644794		2.16774	0.626495		1.45368	0.437853
2.35554	0.778947		2.1741	0.651718		1.45368	0.476434
2.35873	0.65		2.22503	0.624107		1.45993	0.521205
2.38419	0.664007		2.24413	0.57085		1.46306	0.441093
2.40011	0.62314		2.26641	0.636852		1.46931	0.590452
2.40011	0.614007		2.27278	0.527326		1.47243	0.511401
2.44785	0.607425		2.27596	0.650591		1.47869	0.399493
2.4765	0.686673		2.27596	0.70098		1.48807	0.453333
2.47969	0.676215		2.27915	0.626422		1.49744	0.536996
2.48605	0.589434		2.2887	0.592257		1.50057	0.468293
2.48605	0.65301		2.29188	0.613811		1.50682	0.477701
2.49879	0.703405		2.29506	0.501042		1.51307	0.558247
2.50515	0.608192		2.29825	0.631119		1.5162	0.553653
2.52743	0.502214		2.29825	0.700971		1.5162	0.39689
2.54335	0.690579		2.32053	0.609532		1.5162	0.566589
2.54335	0.726364		2.32689	0.527417		1.51933	0.462417
2.54653	0.817996		2.32689	0.427736		1.51933	0.557979
2.54653	0.751174		2.33326	0.594968		1.51933	0.557979
2.54972	0.841387		2.39692	0.595728		1.52871	0.5321
2.5529	0.610815		2.39692	0.641397		1.54434	0.423671
2.5529	0.737132		2.40011	0.622626		1.56309	0.462963
2.58473	0.700604		2.40966	0.621511		1.5756	0.5625
2.58791	0.727191		2.41602	0.587007		1.57872	0.507538
2.60383	0.713165		2.41602	0.617575		1.58498	0.455117
2.60383	0.776091		2.42557	0.654077		1.59123	0.418242
2.60701	0.607116		2.42876	0.681859		1.59123	0.583047
2.61975	0.622542		2.42876	0.623366		1.60061	0.458371
2.6293	0.598117		2.44149	0.4694		1.60373	0.45278
2.64203	0.654574		2.44785	0.447093		1.60686	0.516064
2.65158	0.72309		2.4574	0.657581		1.61311	0.444828
2.65476	0.714041		2.46377	0.584151		1.62874	0.502896
2.66749	0.716852		2.46695	0.637336		1.64437	0.480804
2.67386	0.670927		2.46695	0.678634		1.65688	0.494865
2.67386	0.668258		2.48287	0.661578		1.66313	0.492137
2.67386	0.716724		2.4956	0.617323		1.67251	0.609339
2.69296	0.764228		2.50197	0.727778		1.67251	0.581522
2.70251	0.640271		2.50515	0.656928		1.68502	0.504682
2.70569	0.685484		2.50515	0.569053		1.68814	0.500928
2.71524	0.673244		2.52425	0.661937		1.7194	0.635104
2.71524	0.534126		2.54335	0.695993		1.7194	0.558943
2.71842	0.652406		2.5529	0.667221		1.7194	0.488021
2.75344	0.685964		2.56245	0.590176		1.72878	0.407216
2.75344	0.820683		2.56563	0.625776		1.74129	0.438583
2.75662	0.773214		2.58155	0.69554		1.74129	0.553678
2.76299	0.599862		2.60701	0.568355		1.74754	0.52587
2.76935	0.644922		2.61338	0.768007		1.75692	0.620994
2.7789	0.744881		2.61656	0.666667		1.75692	0.62237
2.79164	0.747656		2.61975	0.689858		1.76004	0.484927
2.79482	0.634393		2.6293	0.556604		1.76317	0.554028
2.798	0.639738		2.63884	0.67289		1.7788	0.512613
2.82029	0.751484		2.63884	0.686827		1.78505	0.562008
2.82665	0.777583		2.67704	0.636639		1.78818	0.652968
2.8362	0.552387		2.70569	0.510511		1.79131	0.601891
2.84257	0.746032		2.70569	0.686037		1.79443	0.606125
2.85848	0.761662		2.70569	0.622255		1.80381	0.647587
2.86803	0.674401		2.70887	0.561716		1.80381	0.533765
2.89032	0.678118		2.73434	0.624273		1.81632	0.571288
2.8935	0.624313		2.74071	0.606338		1.83195	0.530797
2.89668	0.681138		2.75344	0.624098		1.83195	0.548689
2.89986	0.73527		2.75662	0.641957		1.83195	0.64184
2.90305	0.608406		2.76935	0.656109		1.84132	0.641612
2.9126	0.694761		2.7789	0.66287		1.84132	0.65227
2.91578	0.678016		2.7789	0.656391		1.84758	0.532432
2.92215	0.616521		2.82029	0.650514		1.86008	0.609631
2.92851	0.743735		2.83302	0.545343		1.86008	0.630297
2.94125	0.495442		2.8362	0.648472		1.86633	0.473434
2.9508	0.692825		2.85848	0.642346		1.87571	0.61792
2.96353	0.740064		2.8744	0.491028		1.88822	0.609485
2.96353	0.719475		2.87758	0.700232		1.88822	0.469308
2.96671	0.717475		2.87758	0.745875		1.88822	0.584705
2.97944	0.723898		2.88077	0.609017		1.89134	0.538736
2.98581	0.774566		2.89668	0.603448		1.89447	0.496721
2.98581	0.773289		2.90941	0.727707		1.90385	0.525907
3.00173	0.743105		2.92215	0.628767		1.91323	0.590164
3.01446	0.710961		2.94443	0.510486		1.91323	0.556364
3.01446	0.594103		2.94761	0.467913		1.91635	0.475194
3.03356	0.679259		2.9508	0.565589		1.91635	0.612388
3.03674	0.642857		2.96034	0.50516		1.92573	0.647059
3.07176	0.639073		2.96671	0.725857		1.93198	0.574884
3.07176	0.636964		2.97626	0.670251		1.93511	0.557156
3.08131	0.719168		2.97944	0.664301		1.94761	0.600771
3.09085	0.611846		2.98263	0.675559		1.95074	0.641316
3.11632	0.714077		2.99854	0.539828		1.95074	0.53379
3.1386	0.615097		2.99854	0.59208		1.95387	0.534188
3.14815	0.754386		3.00491	0.627243		1.96012	0.641104
3.15452	0.651545		3.01128	0.639189		1.9695	0.534351
3.16725	0.670937		3.01446	0.605112		1.9695	0.57377
3.18635	0.679104		3.02401	0.613695		1.97888	0.648566
3.19272	0.792259		3.02719	0.665035		1.982	0.550347
3.21181	0.740822		3.03674	0.616677		1.98826	0.567857
3.24046	0.638245		3.04311	0.655243		1.99763	0.518669
3.25956	0.704264		3.04311	0.619572		2.01014	0.608325
3.29139	0.691639		3.04311	0.567696		2.01639	0.478842
3.29458	0.735085		3.04947	0.627374		2.0414	0.566349
3.29458	0.632641		3.05266	0.651937		2.04453	0.673532
3.29776	0.74586		3.05266	0.544577		2.04765	0.632239
3.30413	0.73774		3.06221	0.623865		2.05078	0.545303
3.31368	0.692615		3.06539	0.678647		2.05703	0.698514
3.32004	0.622315		3.08131	0.582081		2.06016	0.580617
3.33278	0.595563		3.09085	0.550454		2.09142	0.671013
3.33914	0.770191		3.09085	0.711355		2.10705	0.536197
3.34869	0.696228		3.11632	0.667348		2.11018	0.614754
3.37416	0.555265		3.11632	0.732236		2.11956	0.565
3.38371	0.576464		3.11632	0.593693		2.13206	0.691684
3.39962	0.925477		3.1195	0.559042		2.13519	0.560295
3.4028	0.690123		3.12269	0.550814		2.15394	0.433333
3.4028	0.77802		3.13224	0.663968		2.15707	0.54849
3.40917	0.564576		3.14497	0.671652		2.16645	0.58481
3.41235	0.649303		3.15133	0.589286		2.16645	0.693
3.43145	0.672909		3.16407	0.490138		2.17895	0.509131
3.43782	0.656934		3.17362	0.574971		2.18521	0.584448
3.441	0.593956		3.17998	0.545604		2.19146	0.599658
3.441	0.687659		3.18317	0.527148		2.19458	0.522321
3.44737	0.806404		3.19272	0.660303		2.19771	0.603952
3.45055	0.630233		3.22136	0.544672		2.19771	0.679227
3.45692	0.636577		3.23091	0.66601		2.20084	0.605331
3.48238	0.628736		3.24046	0.709408		2.21021	0.607388
3.51103	0.74527		3.25956	0.661499		2.21959	0.479082
3.51422	0.810573		3.25956	0.553214		2.21959	0.549111
3.53968	0.756463		3.26911	0.672561		2.22897	0.58347
3.54923	0.69906		3.29776	0.649123		2.2321	0.544207
3.55241	0.695761		3.30731	0.707766		2.2321	0.575342
3.5556	0.652453		3.32004	0.77031		2.23522	0.569268
3.55878	0.792346		3.32004	0.784211		2.23522	0.591398
3.56515	0.76555		3.32323	0.61885		2.23835	0.452878
3.56515	0.650029		3.33596	0.667941		2.24148	0.585784
3.56833	0.681459		3.34551	0.608922		2.25711	0.491826
3.60971	0.663546		3.34551	0.690993		2.26961	0.517463
3.62881	0.621931		3.37734	0.689857		2.27899	0.541203
3.64791	0.670175		3.38052	0.631391		2.31338	0.509642
3.64791	0.756436		3.38371	0.722147		2.31651	0.623213
3.66701	0.617694		3.39644	0.588527		2.32276	0.558647
3.67974	0.756544		3.39962	0.628605		2.32276	0.592032
3.69247	0.785376		3.39962	0.712		2.32901	0.625
3.70202	0.620929		3.40917	0.477698		2.34151	0.681529
3.70202	0.76614		3.41554	0.708719		2.34464	0.614754
3.71157	0.713586		3.42827	0.740715		2.35089	0.540618
3.73067	0.714199		3.43782	0.654149		2.35715	0.606109
3.73385	0.759223		3.43782	0.516252		2.35715	0.503674
3.73704	0.760363		3.44737	0.765912		2.35715	0.693015
3.74022	0.68915		3.45055	0.715984		2.38841	0.587692
3.77205	0.670249		3.4601	0.637537		2.39779	0.59596
3.79115	0.719203		3.46329	0.596164		2.40716	0.582892
3.79752	0.674011		3.46647	0.671393		2.40716	0.482759
3.81025	0.752357		3.46965	0.59923		2.40716	0.533981
3.82617	0.773488		3.48557	0.703276		2.41654	0.568801
3.83253	0.641791		3.48557	0.575105		2.4228	0.574926
3.8389	0.652244		3.5174	0.531506		2.4353	0.513852
3.84527	0.701917		3.5174	0.580357		2.43843	0.569759
3.87073	0.698048		3.52377	0.635112		2.44155	0.587218
3.89301	0.743917		3.52695	0.547972		2.45093	0.587266
3.92484	0.776448		3.53013	0.739333		2.45093	0.511082
3.93121	0.819509		3.56515	0.579111		2.45406	0.585384
3.94076	0.649528		3.56515	0.728692		2.45406	0.541379
3.95668	0.65802		3.57788	0.538314		2.46031	0.578251
3.96304	0.707386		3.57788	0.564257		2.46969	0.572464
3.97577	0.795035		3.58106	0.68306		2.48219	0.67632
4.00761	0.632346		3.58425	0.647499		2.48845	0.532086
4.01079	0.688901		3.58425	0.726921		2.48845	0.681507
4.03307	0.684125		3.58743	0.679735		2.5072	0.680237
4.03307	0.756418		3.60016	0.764189		2.5072	0.513773
4.05217	0.633333		3.61608	0.72127		2.52596	0.574272
4.05535	0.674074		3.61926	0.703589		2.53846	0.692242
4.06172	0.76453		3.62563	0.740572		2.54784	0.576787
4.07445	0.73903		3.62881	0.618893		2.5541	0.587347
4.08082	0.569019		3.63199	0.639216		2.56035	0.512516
4.08082	0.759029		3.63836	0.576399		2.56035	0.669118
4.08719	0.772099		3.64473	0.724684		2.56035	0.556764
4.09037	0.739356		3.66382	0.738768		2.5791	0.487013
4.09037	0.667532		3.68292	0.535648		2.58223	0.618727
4.1031	0.775105		3.68292	0.628804		2.58223	0.637838
4.11265	0.713024		3.68292	0.590005		2.58536	0.603209
4.11583	0.64812		3.69247	0.569465		2.60099	0.720971
4.11902	0.779518		3.69566	0.628247		2.60411	0.587033
4.11902	0.7319		3.70521	0.703323		2.60724	0.470389
4.1222	0.627727		3.70839	0.62905		2.61037	0.518312
4.13812	0.616114		3.72112	0.718059		2.61037	0.573883
4.14448	0.706074		3.72749	0.630587		2.61975	0.627246
4.14448	0.770414		3.74022	0.580247		2.63538	0.566532
4.14767	0.832056		3.74977	0.671608		2.6385	0.570656
4.15403	0.783784		3.75614	0.641304		2.64788	0.604137
4.17313	0.548995		3.75614	0.596864		2.65413	0.647597
4.1795	0.730256		3.75932	0.615746		2.66039	0.629904
4.18905	0.536924		3.75932	0.672934		2.67289	0.459184
4.21133	0.640058		3.76569	0.606978		2.67289	0.691188
4.2177	0.795796		3.77842	0.560699		2.69165	0.636364
4.27499	0.713603		3.78797	0.563714		2.70415	0.549555
4.29409	0.639034		3.79115	0.481991		2.7104	0.484087
4.29409	0.644529		3.80388	0.640751		2.71353	0.551111
4.29727	0.677711		3.83572	0.694124		2.72916	0.585906
4.29727	0.746269		3.83572	0.65847		2.73854	0.588314
4.29727	0.834363		3.8389	0.647691		2.74479	0.637618
4.30046	0.561513		3.85163	0.734223		2.74792	0.631466
4.30364	0.66601		3.88028	0.69222		2.7573	0.517302
4.31001	0.796002		3.89938	0.659311		2.76042	0.626241
4.32911	0.715037		3.89938	0.695627		2.76355	0.714055
4.33547	0.733836		3.90256	0.614228		2.78231	0.641673
4.34184	0.651696		3.91211	0.712051		2.78231	0.640288
4.39277	0.700152		3.92484	0.685		2.78856	0.477772
4.39277	0.692771		3.93121	0.678199		2.79169	0.505949
4.39277	0.633028		3.95986	0.627966		2.79169	0.608725
4.42778	0.685897		3.96941	0.755758		2.79481	0.830084
4.4628	0.696819		3.96941	0.710137		2.79481	0.573813
4.4628	0.623388		3.97259	0.561151		2.80419	0.654267
4.47553	0.876559		3.97577	0.651199		2.80419	0.664937
4.54874	0.750131		3.98214	0.606398		2.80732	0.649783
4.57421	0.733538		3.99806	0.682609		2.81357	0.582524
4.58058	0.622674		4.00442	0.654527		2.81357	0.660308
4.58376	0.759093		4.01716	0.656608		2.81982	0.653623
4.59968	0.72943		4.02034	0.717206		2.82607	0.580604
4.60922	0.66636		4.05854	0.656202		2.84796	0.608144
4.60922	0.670992		4.0649	0.721877		2.84796	0.595425
4.61877	0.665291		4.07764	0.618841		2.84796	0.649323
4.65061	0.794454		4.07764	0.610582		2.85734	0.655667
4.65379	0.730635		4.08082	0.747522		2.86359	0.664731
4.67607	0.764308		4.08719	0.612888		2.86984	0.498913
4.68244	0.66531		4.09037	0.724352		2.86984	0.746949
4.68562	0.694995		4.09992	0.619529		2.87609	0.653873
4.70154	0.733366		4.1222	0.56427		2.87609	0.7897
4.71109	0.693533		4.13812	0.758017		2.87922	0.586624
4.72064	0.716771		4.15085	0.685594		2.89485	0.796217
4.73655	0.746239		4.15085	0.673206		2.91048	0.717257
4.74292	0.753286		4.16358	0.671113		2.91673	0.699925
4.7461	0.685202		4.16358	0.657286		2.92924	0.651147
4.77475	0.814775		4.18905	0.701493		2.95112	0.920976
4.78748	0.676868		4.1986	0.666498		2.95112	0.624339
4.82568	0.745329		4.20178	0.677618		2.96988	0.705271
4.8416	0.727403		4.20815	0.659023		2.99801	0.615138
4.8416	0.695473		4.22088	0.655786		2.99801	0.596393
4.85433	0.726883		4.23679	0.589721		3.00739	0.638354
4.86706	0.769502		4.24316	0.614003		3.00739	0.64219
4.89571	0.718021		4.24634	0.627174		3.01052	0.636905
4.91481	0.735238		4.24953	0.726333		3.01677	0.600498
4.94664	0.727188		4.26544	0.738699		3.02615	0.587735
4.94982	0.708106		4.29409	0.665844		3.02928	0.633748
4.96574	0.661297		4.31001	0.633006		3.0324	0.65408
5.05169	0.731674		4.31319	0.658726		3.04803	0.643564
5.06123	0.720109		4.33866	0.623799		3.05116	0.661695
5.06442	0.840465		4.34821	0.708506		3.05116	0.642528
5.07715	0.710151		4.35457	0.539645		3.05116	0.628461
5.12171	0.756464		4.35457	0.658009		3.06366	0.774092
5.12171	0.709749		4.36094	0.719538		3.11056	0.593675
5.13126	0.753976		4.37367	0.602367		3.12306	0.633481
5.14081	0.65121		4.39277	0.66506		3.1512	0.637975
5.15036	0.707168		4.39277	0.611973		3.1512	0.746114
5.17265	0.751967		4.41187	0.781285		3.1512	0.563758
5.19811	0.714036		4.45325	0.77636		3.17308	0.651895
5.20448	0.727313		4.45325	0.640568		3.17621	0.741606
5.21084	0.677286		4.46917	0.639927		3.19184	0.639724
5.22358	0.725464		4.50418	0.711055		3.19184	0.694086
5.23313	0.711073		4.50418	0.726386		3.24498	0.650784
5.24268	0.758637		4.52646	0.641697		3.27937	0.723948
5.24904	0.708942		4.52646	0.716734		3.27937	0.651958
5.25859	0.751934		4.52965	0.665887		3.30125	0.670902
5.26177	0.692501		4.5392	0.661103		3.30438	0.739161
5.27451	0.751815		4.54556	0.627417		3.31063	0.667718
5.27451	0.710854		4.55193	0.707921		3.31376	0.697368
5.28087	0.709581		4.57103	0.621914		3.32001	0.598647
5.28724	0.748873		4.57421	0.659174		3.32939	0.736006
5.28724	0.726915		4.58058	0.673374		3.33252	0.623027
5.29997	0.763411		4.58376	0.688337		3.34189	0.655426
5.31589	0.736007		4.58694	0.66961		3.34815	0.666045
5.35727	0.724494		4.60286	0.625433		3.36065	0.74446
5.37637	0.739492		4.60922	0.638167		3.36378	0.696891
5.37955	0.723459		4.61559	0.653447		3.37003	0.656917
5.39228	0.734605		4.61877	0.67363		3.39817	0.62328
5.4082	0.723595		4.63151	0.712886		3.40129	0.690355
5.42412	0.857574		4.63151	0.66408		3.40754	0.764912
5.43048	0.752205		4.66334	0.705344		3.40754	0.69827
5.44003	0.690784		4.66971	0.668947		3.44193	0.661659
5.47505	0.738514		4.67289	0.667576		3.45131	0.730642
5.47823	0.741171		4.67289	0.675564		3.46694	0.697046
5.52598	0.789091		4.68244	0.656696		3.48883	0.658796
5.57372	0.772046		4.68562	0.739327		3.52634	0.61978
5.59282	0.727536		4.70154	0.662629		3.52634	0.706324
5.59601	0.735873		4.70472	0.722385		3.52634	0.61978
5.61511	0.722359		4.71109	0.647986		3.5576	0.842339
5.64375	0.72545		4.72064	0.674397		3.57011	0.774763
5.66604	0.724461		4.72382	0.691841		3.58574	0.656178
5.71697	0.754305		4.727	0.658829		3.60762	0.710154
5.72015	0.751254		4.73655	0.639725		3.66389	0.63765
5.76153	0.753539		4.73973	0.707363		3.70453	0.600913
5.76471	0.714398		4.74292	0.688222		3.74205	0.730769
5.77108	0.749793		4.77157	0.698184		3.74517	0.692086
5.79018	0.761725		4.78112	0.706159		3.7608	0.688215
5.84429	0.753695		4.78748	0.752753		3.77018	0.77907
5.93979	0.825299		4.79703	0.710179		3.77956	0.64687
5.94297	0.745012		4.80021	0.652249		3.8077	0.658023
5.96844	0.725338		4.81295	0.708861		3.8202	0.789406
6.00027	0.798391		4.8225	0.62837		3.82958	0.665038
6.00663	0.679266		4.82886	0.65842		3.83896	0.794822
6.04483	0.69919		4.8607	0.730972		3.84208	0.790862
6.18171	0.682841		4.86706	0.815902		3.84208	0.712051
6.21354	0.801643		4.87661	0.67046		3.85772	0.737597
6.28675	0.817805		4.88298	0.716153		3.86084	0.697346
6.32177	0.847631		4.91163	0.679137		3.87335	0.689099
6.36315	0.80475		4.91163	0.697244		3.89523	0.598751
6.3918	0.785602		4.91481	0.690519		3.89523	0.622689
6.4109	0.814395		4.92436	0.694033		3.92337	0.661222
6.41726	0.72701		4.93072	0.704732		3.92337	0.82893
6.56051	0.835089		4.94027	0.676253		3.96088	0.730681
6.58279	0.903846		4.94027	0.694097		3.96088	0.81584
6.68147	0.80824		4.94664	0.649123		3.96401	0.663874
6.70375	0.926121		4.95301	0.704391		3.99527	0.759358
6.71966	0.96217		4.98166	0.697415		3.99527	0.690811
6.81198	0.799104		4.98166	0.711364		4.00777	0.819169
6.89792	0.787141		5.00394	0.684073		4.03278	0.738409
7.84014	0.813946		5.01349	0.664557		4.06092	0.763668
8.40993	0.976349		5.01349	0.712347		4.07342	0.719095
0.75441	0.48866		5.03259	0.724565		4.08593	0.80679
0.942217	0.437223		5.04532	0.696397		4.09218	0.684266
0.948584	0.464174		5.0676	0.678313		4.09218	0.707568
0.951767	0.45303		5.0676	0.735675		4.09843	0.69734
0.967683	0.393782		5.10262	0.679813		4.11094	0.709277
0.986782	0.515807		5.1058	0.671411		4.12969	0.741302
1.01861	0.481928		5.1249	0.73516		4.14845	0.803269
1.07273	0.484195		5.12808	0.676606		4.15783	0.731976
1.10138	0.559871		5.12808	0.712202		4.16408	0.79952
1.12047	0.442211		5.14718	0.694588		4.17659	0.78083
1.13957	0.502104		5.15036	0.627132		4.17659	0.754376
1.16822	0.473548		5.15355	0.688058		4.2016	0.828607
1.17459	0.477979		5.15355	0.688936		4.22661	0.794827
1.19687	0.542569		5.15673	0.638298		4.25787	0.713089
1.20324	0.510811		5.18538	0.707646		4.31101	0.7446
1.27963	0.465278		5.19493	0.712664		4.32664	0.705403
1.32738	0.570451		5.21084	0.750229		4.36728	0.722711
1.32738	0.521902		5.24904	0.683665		4.36728	0.711303
1.33693	0.532319		5.25541	0.739033		4.37041	0.783193
1.38468	0.514184		5.25859	0.705079		4.40792	0.6868
1.39423	0.514689		5.26814	0.719565		4.4173	0.805587
1.39423	0.530266		5.27132	0.709816		4.42043	0.815926
1.39423	0.540074		5.28406	0.711225		4.43293	0.680749
1.41333	0.637016		5.29361	0.690041		4.44544	0.671705
1.41333	0.595174		5.29679	0.687319		4.45482	0.842697
1.44834	0.628453		5.29997	0.679869		4.46732	0.712718
1.46107	0.672035		5.3127	0.623692		4.48608	0.768201
1.46744	0.4868		5.33499	0.73541		4.49546	0.820776
1.49609	0.607235		5.34772	0.726329		4.50484	0.764051
1.50564	0.679598		5.3509	0.744464		4.54548	0.789788
1.512	0.581395		5.37637	0.704631		4.56423	0.796074
1.52474	0.442699		5.37955	0.730969		4.56423	0.676239
1.54702	0.687412		5.37955	0.673307		4.56736	0.79359
1.55657	0.520767		5.38592	0.700911		4.57361	0.815496
1.56293	0.640992		5.39547	0.661076		4.58299	0.736683
1.57248	0.711816		5.39547	0.725289		4.58299	0.769958
1.57248	0.543454		5.42412	0.633929		4.59862	0.724631
1.58522	0.644243		5.43048	0.74013		4.60175	0.851852
1.59158	0.713267		5.46231	0.924569		4.62676	0.78473
1.59158	0.541126		5.46231	0.747061		4.65802	0.718072
1.60113	0.623296		5.48141	0.721106		4.67052	0.747
1.60113	0.363439		5.51643	0.704758		4.67365	0.72998
1.62023	0.62762		5.51961	0.727349		4.69241	0.818876
1.62341	0.589595		5.53234	0.748493		4.73305	0.831411
1.62978	0.616125		5.56417	0.686837		4.73617	0.849215
1.62978	0.730385		5.58327	0.753436		4.74868	0.779374
1.62978	0.759644		5.58327	0.730225		4.76744	0.793857
1.62978	0.7121		5.58964	0.749467		4.77056	0.763
1.63933	0.690349		5.59919	0.721789		4.77994	0.763355
1.65525	0.691489		5.65012	0.72272		4.77994	0.699451
1.65525	0.645963		5.68195	0.717732		4.83621	0.818952
1.65843	0.522044		5.68832	0.717383		4.85184	0.835307
1.65843	0.551907		5.6915	0.723594		4.86435	0.803719
1.67435	0.526		5.70105	0.731319		4.89561	0.733833
1.67753	0.631138		5.7106	0.707134		4.91437	0.75942
1.69344	0.691808		5.72015	0.684832		4.92375	0.751431
1.69981	0.629717		5.7297	0.72493		4.93938	0.778325
1.70618	0.591611		5.75516	0.716891		4.94876	0.829665
1.70936	0.644658		5.79336	0.740741		4.95813	0.742162
1.71891	0.583784		5.80291	0.625386		4.99877	0.79041
1.72528	0.630966		5.82519	0.767296		5.04879	0.729779
1.72528	0.458933		5.82838	0.727164		5.05505	0.755607
1.73483	0.606229		5.84429	0.693615		5.07068	0.749538
1.73483	0.588553		5.85703	0.767306		5.10194	0.812344
1.74119	0.529526		5.86021	0.692887		5.14258	0.955285
1.75074	0.554995		5.86976	0.728566		5.16134	0.75943
1.76029	0.66307		5.86976	0.730876		5.16134	0.753193
1.77939	0.586569		5.87613	0.589212		5.17697	0.675367
1.78894	0.650463		5.88249	0.712413		5.18322	0.822829
1.79212	0.612622		5.92387	0.690538		5.2051	0.777311
1.79531	0.714829		5.9748	0.693388		5.21448	0.73838
1.80804	0.665885		5.99072	0.729457		5.2645	0.767898
1.81759	0.592324		5.99072	0.704078		5.28013	0.781583
1.82714	0.688249		6.013	0.719071		5.28326	0.784951
1.83669	0.674854		6.01937	0.722583		5.28638	0.751222
1.83987	0.662085		6.03847	0.748028		5.29889	0.748675
1.84624	0.508772		6.08303	0.747653		5.29889	0.874613
1.85579	0.598563		6.08621	0.734819		5.31452	0.794021
1.85579	0.664009		6.14033	0.659713		5.39893	0.790751
1.87489	0.76		6.18808	0.768076		5.42706	0.749568
1.88125	0.5427		6.23264	0.813123		5.45207	0.774767
1.88443	0.666667		6.26129	0.720777		5.48646	0.902778
1.89398	0.669291		6.28994	0.734572		5.50522	0.848675
1.89398	0.575992		6.31222	0.731195		5.52085	0.790157
1.91945	0.588867		6.4109	0.746756		5.56774	0.831466
1.92263	0.584705		6.48729	0.730466		5.81158	0.826222
1.93218	0.58932		6.52867	0.826683		5.87723	0.844564
1.93855	0.571831		6.52867	0.634003		6.14296	0.840462
1.95128	0.607532		6.60507	0.74991		6.81509	0.771955
1.96083	0.554955		6.67192	0.770588		0.950361	0.487179
1.97675	0.644191		6.71966	0.766521		0.950361	0.550725
1.97993	0.695749		6.7324	0.758065		0.972244	0.423129
1.9863	0.673866		6.78651	0.770788		0.991002	0.509646
1.98948	0.633874		6.98068	0.784615		1.00976	0.466089
1.99903	0.62989		7.09846	0.810909		1.01601	0.448276
2.00539	0.680346		7.35948	0.723631		1.06603	0.512012
2.01494	0.631107		7.42951	0.798495		1.07228	0.461642
2.01813	0.625864		9.04974	0.729161		1.07228	0.487216
2.03404	0.622201		0.57297	0.397351		1.08166	0.51952
2.03723	0.679406		0.649366	0.357268		1.08479	0.403958
2.04359	0.698585		0.818074	0.483083		1.08791	0.481994
2.04678	0.702732		0.986782	0.482866		1.1098	0.517493
2.05633	0.69239		1.04408	0.37963		1.11918	0.542424
2.06906	0.687104		1.05363	0.515576		1.12855	0.469441
2.08179	0.616981		1.09183	0.570715		1.12855	0.523948
2.08179	0.521116		1.11411	0.456323		1.13793	0.390558
2.08816	0.50384		1.13002	0.669811		1.16607	0.498663
2.08816	0.488459		1.16822	0.470513		1.17232	0.566465
2.09134	0.576316		1.22234	0.564706		1.17232	0.521558
2.10726	0.6762		1.24143	0.49936		1.18483	0.457729
2.11681	0.734807		1.30828	0.530323		1.1942	0.642017
2.11999	0.577123		1.31783	0.61699		1.1942	0.460796
2.11999	0.664671		1.32101	0.577191		1.20358	0.591398
2.12954	0.686858		1.34011	0.482245		1.21296	0.498715
2.12954	0.649515		1.34648	0.615721		1.21921	0.67591
2.13272	0.575601		1.37513	0.613636		1.23172	0.455491
2.13272	0.618081		1.37513	0.467532		1.23797	0.501266
2.155	0.59282		1.38149	0.584906		1.23797	0.704626
2.15819	0.601597		1.40059	0.816327		1.2411	0.525828
2.16774	0.710115		1.42924	0.444115		1.25673	0.543243
2.16774	0.618529		1.42924	0.607578		1.25673	0.653659
2.1741	0.742391		1.44834	0.514706		1.26611	0.490909
2.18365	0.60708		1.44834	0.646307		1.26923	0.415133
2.18365	0.770787		1.46107	0.576633		1.27548	0.549865
2.18684	0.538401		1.52474	0.599499		1.29737	0.628788
2.1932	0.700916		1.54702	0.628719		1.29737	0.604076
2.20275	0.698285		1.55339	0.673103		1.29737	0.391509
2.20593	0.5393		1.56293	0.609938		1.30362	0.547963
2.21548	0.708037		1.5693	0.608642		1.32238	0.367188
2.22503	0.604149		1.57248	0.591617		1.32238	0.668246
2.2314	0.644301		1.58203	0.612824		1.33176	0.549677
2.25686	0.665728		1.58203	0.626734		1.33176	0.596639
2.26323	0.726994		1.61387	0.676903		1.35051	0.744828
2.26323	0.61346		1.62023	0.62149		1.35051	0.593407
2.26641	0.587459		1.62978	0.6658		1.35989	0.435
2.2696	0.578264		1.64888	0.655696		1.38803	0.553616
2.27278	0.59106		1.67753	0.603666		1.39741	0.497219
2.27278	0.757962		1.68708	0.678617		1.40366	0.503928
2.27278	0.757962		1.71573	0.667079		1.43492	0.713841
2.27915	0.639857		1.71573	0.638626		1.45368	0.691964
2.2887	0.646002		1.72209	0.648681		1.45368	0.52901
2.30461	0.591503		1.73483	0.575502		1.45368	0.474974
2.32053	0.585072		1.75711	0.535403		1.45993	0.418459
2.33326	0.57762		1.76029	0.629124		1.45993	0.493136
2.33963	0.665158		1.76029	0.686957		1.46306	0.709091
2.33963	0.640802		1.77939	0.814869		1.46931	0.419269
2.34281	0.620051		1.78894	0.664303		1.47243	0.699851
2.34281	0.715258		1.79849	0.696671		1.47556	0.471058
2.34599	0.587251		1.79849	0.636261		1.47869	0.553216
2.36191	0.74498		1.80486	0.652474		1.49119	0.603797
2.36191	0.644657		1.81759	0.628855		1.50057	0.495868
2.36509	0.615066		1.82714	0.61194		1.50057	0.536913
2.37464	0.604049		1.83987	0.638674		1.50682	0.463908
2.37464	0.665477		1.84624	0.730479		1.50682	0.610127
2.37783	0.746254		1.85579	0.719753		1.50682	0.554023
2.38419	0.706604		1.85579	0.700721		1.5162	0.685997
2.39056	0.623754		1.85897	0.644592		1.5162	0.456686
2.39374	0.652778		1.86534	0.557564		1.53496	0.473025
2.40011	0.580446		1.86534	0.640437		1.54434	0.476834
2.41284	0.617264		1.87807	0.625		1.55684	0.52256
2.41602	0.615572		1.88125	0.708633		1.55997	0.646373
2.42239	0.712547		1.8908	0.71223		1.55997	0.594048
2.42876	0.561856		1.8908	0.544455		1.55997	0.639744
2.43831	0.69447		1.90035	0.626443		1.56309	0.59952
2.44785	0.630845		1.90353	0.555246		1.56309	0.66313
2.4574	0.565982		1.91308	0.667778		1.57872	0.720399
2.46695	0.709707		1.92263	0.624612		1.5881	0.629492
2.47014	0.678915		1.93218	0.72176		1.59123	0.447669
2.47332	0.628641		1.94173	0.640084		1.60373	0.488107
2.48287	0.796731		1.9481	0.640167		1.60686	0.609727
2.48605	0.731959		1.95765	0.65635		1.60999	0.616766
2.48605	0.496819		1.96083	0.64638		1.61937	0.455986
2.48605	0.685088		1.97993	0.640577		1.62249	0.629854
2.4956	0.701252		1.98311	0.697648		1.62562	0.714286
2.49879	0.656355		1.99585	0.621407		1.62562	0.614657
2.50515	0.68316		1.99585	0.706877		1.63812	0.580288
2.51152	0.600914		2.01494	0.69637		1.64437	0.444257
2.52743	0.734505		2.01494	0.56619		1.64437	0.458988
2.52743	0.665549		2.01813	0.580055		1.65688	0.493023
2.54335	0.583638		2.02768	0.662162		1.65688	0.478771
2.54653	0.532978		2.03086	0.634195		1.67564	0.626168
2.56563	0.699653		2.03723	0.639361		1.67564	0.660912
2.56563	0.505013		2.04678	0.545377		1.67564	0.524462
2.572	0.628794		2.05314	0.510285		1.68502	0.765625
2.58155	0.610233		2.06269	0.695279		1.69127	0.494516
2.58155	0.602079		2.06587	0.534596		1.69439	0.778736
2.60065	0.635798		2.06906	0.592525		1.69439	0.577825
2.61338	0.753211		2.07224	0.639489		1.69439	0.561658
2.63566	0.590164		2.07224	0.69035		1.70065	0.652278
2.64521	0.700675		2.07542	0.641732		1.71002	0.721636
2.64839	0.581818		2.08179	0.68196		1.72253	0.57636
2.65158	0.772727		2.10089	0.740741		1.73816	0.662694
2.67068	0.593772		2.10089	0.670051		1.73816	0.534102
2.67068	0.848332		2.11362	0.734513		1.74129	0.63803
2.69296	0.685575		2.11999	0.436149		1.74754	0.737467
2.70569	0.717905		2.13909	0.654333		1.74754	0.503604
2.70569	0.728988		2.13909	0.661417		1.76317	0.543353
2.70569	0.728988		2.15182	0.639546		1.76317	0.667456
2.70887	0.553316		2.15182	0.635338		1.7663	0.504014
2.71842	0.622449		2.15819	0.651297		1.77255	0.572727
2.71842	0.684295		2.16455	0.574324		1.77567	0.470588
2.72161	0.682907		2.16774	0.659245		1.77567	0.664327
2.72161	0.696254		2.1741	0.481325		1.77567	0.569709
2.72161	0.708368		2.1932	0.684891		1.7788	0.647327
2.72479	0.634074		2.1932	0.729873		1.78818	0.45469
2.73434	0.663833		2.1932	0.684891		1.78818	0.689988
2.73752	0.740741		2.19638	0.602094		1.79443	0.561644
2.73752	0.489749		2.19638	0.483532		1.79443	0.763298
2.75026	0.7194		2.20593	0.670862		1.80381	0.527422
2.75026	0.502326		2.20912	0.662846		1.80694	0.64437
2.75344	0.739316		2.20912	0.685094		1.80694	0.715347
2.7789	0.575858		2.23458	0.59542		1.81006	0.681176
2.79482	0.710356		2.23458	0.622893		1.81319	0.581162
2.82347	0.670953		2.23777	0.671442		1.81319	0.582915
2.82983	0.617361		2.24095	0.699801		1.82257	0.536832
2.86167	0.616175		2.26323	0.687621		1.82257	0.491154
2.86167	0.591447		2.27915	0.675472		1.82257	0.583
2.86803	0.733116		2.31098	0.638522		1.82882	0.553977
2.88077	0.715415		2.31735	0.712329		1.83195	0.622081
2.88077	0.645046		2.31735	0.722939		1.83507	0.600205
2.90305	0.745707		2.32053	0.5682		1.84132	0.59797
2.90941	0.738884		2.32689	0.653262		1.84132	0.614181
2.90941	0.55868		2.33008	0.653571		1.84132	0.551498
2.93806	0.771094		2.33644	0.613712		1.84445	0.636462
2.94761	0.715058		2.33963	0.628205		1.8507	0.506416
2.95716	0.573103		2.34918	0.381002		1.8507	0.560076
2.98263	0.695104		2.35873	0.738784		1.8507	0.738155
2.98263	0.736635		2.36191	0.733202		1.8507	0.622503
2.98263	0.50676		2.36191	0.669071		1.86008	0.519197
2.98581	0.738583		2.36509	0.75355		1.86008	0.661847
2.99536	0.721626		2.37783	0.440189		1.86633	0.648913
2.99536	0.621122		2.38101	0.766393		1.86946	0.541667
3.00491	0.62766		2.40011	0.675022		1.87884	0.815468
3.01128	0.688		2.42557	0.672551		1.88822	0.605817
3.01128	0.593848		2.43194	0.417715		1.90385	0.572368
3.03674	0.569892		2.43194	0.682143		1.90697	0.617409
3.05266	0.679178		2.43194	0.712687		1.9101	0.538801
3.07176	0.56698		2.44149	0.685433		1.9101	0.532694
3.07494	0.677895		2.44149	0.694746		1.91323	0.568245
3.07494	0.651822		2.44785	0.58837		1.92573	0.522477
3.08131	0.696904		2.46695	0.753158		1.92573	0.534722
3.08767	0.704942		2.47014	0.727955		1.92573	0.493195
3.08767	0.640264		2.47332	0.655696		1.93198	0.536924
3.10677	0.814691		2.4765	0.787449		1.94449	0.536207
3.1195	0.591074		2.4765	0.709207		1.9695	0.498418
3.13224	0.67536		2.4765	0.787449		1.99138	0.599247
3.13542	0.723201		2.48287	0.626506		2.01014	0.789926
3.1577	0.665772		2.48924	0.759961		2.01014	0.584015
3.17362	0.807942		2.49879	0.645559		2.01639	0.684713
3.18317	0.615764		2.50515	0.576557		2.0289	0.6875
3.18317	0.616903		2.5147	0.553609		2.03515	0.595608
3.18635	0.668224		2.5147	0.568755		2.03515	0.543406
3.18953	0.657912		2.5147	0.645425		2.06328	0.552301
3.20227	0.6347		2.51788	0.643613		2.06328	0.532258
3.21181	0.752424		2.54017	0.689715		2.06954	0.584806
3.21181	0.645553		2.54335	0.68		2.06954	0.631679
3.22455	0.613939		2.55608	0.693437		2.07579	0.555184
3.24365	0.686658		2.56245	0.719392		2.09142	0.793594
3.25638	0.849668		2.56882	0.616031		2.09142	0.572284
3.26911	0.59023		2.58155	0.634089		2.09455	0.593972
3.2723	0.567329		2.58791	0.693686		2.1008	0.660118
3.31368	0.610557		2.60065	0.643307		2.11018	0.616438
3.32323	0.655367		2.60701	0.613483		2.11018	0.68113
3.34551	0.622999		2.61656	0.670473		2.11018	0.581897
3.34551	0.603676		2.6293	0.704778		2.11643	0.587164
3.36142	0.667088		2.65158	0.562078		2.11643	0.613781
3.36142	0.638452		2.65476	0.736749		2.11956	0.616924
3.37097	0.675383		2.65794	0.582287		2.13206	0.633829
3.37416	0.737135		2.66431	0.739399		2.13519	0.598074
3.38052	0.617083		2.67386	0.6		2.14456	0.720588
3.38371	0.769175		2.68659	0.575324		2.14456	0.571191
3.40917	0.73306		2.69296	0.633234		2.14769	0.640261
3.42827	0.6037		2.69296	0.628062		2.14769	0.53967
3.43145	0.718667		2.73116	0.47482		2.15394	0.595506
3.43145	0.722036		2.74389	0.614398		2.15707	0.622744
3.441	0.779942		2.75662	0.644825		2.16332	0.584459
3.44419	0.607865		2.76299	0.635897		2.16645	0.449416
3.4792	0.717663		2.77572	0.733389		2.16645	0.579431
3.4792	0.771348		2.78845	0.672295		2.17583	0.628159
3.48557	0.672192		2.78845	0.488839		2.17583	0.625337
3.48875	0.790765		2.79164	0.659398		2.17583	0.539535
3.49512	0.707019		2.81392	0.608815		2.18521	0.861899
3.4983	0.69513		2.81392	0.653846		2.19458	0.614711
3.5174	0.667271		2.82347	0.576723		2.19458	0.62069
3.52377	0.581408		2.82347	0.705648		2.20084	0.63139
3.53013	0.807132		2.82665	0.639309		2.20084	0.574694
3.53331	0.754589		2.82983	0.574661		2.21021	0.619089
3.5365	0.538797		2.84575	0.463693		2.21334	0.476447
3.54605	0.76406		2.8553	0.481999		2.21334	0.660448
3.55241	0.711281		2.8744	0.658643		2.22272	0.648723
3.58106	0.591172		2.87758	0.740377		2.23522	0.58415
3.60016	0.768342		2.90941	0.523183		2.25086	0.572337
3.60334	0.694053		2.92851	0.61089		2.26023	0.525818
3.62563	0.722716		2.94761	0.739617		2.26649	0.653153
3.63518	0.749344		2.96034	0.566038		2.26961	0.547099
3.63836	0.671563		2.96353	0.623159		2.27899	0.621483
3.66382	0.56588		2.96671	0.747994		2.28524	0.66758
3.67019	0.590979		2.98581	0.685673		2.28524	0.536711
3.67974	0.736306		2.98581	0.696362		2.29462	0.710552
3.69247	0.626012		2.98899	0.640518		2.31338	0.641248
3.71157	0.79212		2.99218	0.570388		2.33839	0.780793
3.72749	0.663456		3.02401	0.627063		2.35089	0.672029
3.75614	0.650855		3.03037	0.670895		2.35402	0.513292
3.76887	0.598887		3.03356	0.682176		2.36965	0.598264
3.76887	0.632141		3.06221	0.681303		2.37903	0.603489
3.77524	0.703858		3.1004	0.612194		2.37903	0.686823
3.78478	0.722796		3.12905	0.717518		2.40091	0.696283
3.79115	0.61297		3.13542	0.684979		2.40404	0.703568
3.80388	0.56959		3.13542	0.726937		2.40716	0.715613
3.83253	0.612723		3.14497	0.691393		2.41342	0.578711
3.8389	0.61688		3.14815	0.567413		2.41967	0.596302
3.84208	0.760076		3.14815	0.602681		2.4228	0.75906
3.85481	0.688459		3.16725	0.728938		2.42592	0.587434
3.858	0.637224		3.18317	0.672043		2.4353	0.548592
3.87391	0.759675		3.19272	0.694118		2.4353	0.552874
3.8771	0.778772		3.19908	0.538874		2.4353	0.620223
3.88028	0.69697		3.20227	0.762121		2.4353	0.626206
3.88346	0.589657		3.20545	0.649259		2.43843	0.67474
3.89301	0.747098		3.20863	0.574686		2.44155	0.536401
3.8962	0.684564		3.21181	0.727994		2.44468	0.616719
3.89938	0.555304		3.21818	0.70453		2.44468	0.551481
3.90256	0.664499		3.21818	0.570542		2.45093	0.583768
3.92166	0.678041		3.2341	0.672848		2.45406	0.599694
3.92803	0.714948		3.2341	0.575637		2.46031	0.514043
3.93121	0.610479		3.2532	0.664068		2.46969	0.611929
3.93758	0.684181		3.2532	0.672811		2.47907	0.56321
3.94076	0.621174		3.26275	0.641026		2.48845	0.578488
3.94713	0.786303		3.26593	0.643664		2.48845	0.550865
3.94713	0.608141		3.26911	0.651237		2.50095	0.705467
3.95668	0.633537		3.30731	0.662205		2.51033	0.651257
3.96304	0.765683		3.31368	0.480609		2.51345	0.569809
3.96623	0.655789		3.32004	0.661802		2.51658	0.770335
3.98214	0.729021		3.32323	0.599311		2.51971	0.668325
3.98851	0.568254		3.32641	0.639144		2.52283	0.619816
4.04899	0.625676		3.34551	0.727839		2.53846	0.577114
4.05854	0.535939		3.35506	0.676943		2.54472	0.600738
4.06172	0.529461		3.35824	0.63862		2.5541	0.605185
4.06809	0.806818		3.36461	0.742275		2.57598	0.718396
4.09674	0.651976		3.37097	0.631485		2.5791	0.540984
4.1031	0.662384		3.39326	0.638706		2.58223	0.666129
4.11902	0.675365		3.39326	0.618688		2.58848	0.679245
4.13493	0.642116		3.40917	0.648698		2.60099	0.609524
4.14448	0.57764		3.40917	0.617647		2.60411	0.510417
4.14767	0.668205		3.40917	0.606799		2.6385	0.646248
4.14767	0.705468		3.41554	0.588913		2.64475	0.713322
4.15085	0.68308		3.41554	0.677827		2.66039	0.592206
4.1604	0.619725		3.44737	0.59571		2.67602	0.766338
4.17313	0.662121		3.44737	0.624928		2.6854	0.673197
4.17313	0.595098		3.45055	0.625505		2.6854	0.599442
4.18586	0.778107		3.45692	0.667486		2.70415	0.568331
4.19223	0.764364		3.45692	0.596703		2.7104	0.575697
4.1986	0.603385		3.4601	0.695457		2.72916	0.535254
4.26863	0.641627		3.4601	0.752249		2.72916	0.609211
4.27499	0.664194		3.46965	0.684244		2.74479	0.710356
4.30364	0.666338		3.48238	0.669113		2.74792	0.651594
4.30364	0.613709		3.48557	0.606312		2.7573	0.649007
4.32592	0.57879		3.50148	0.572023		2.76355	0.718699
4.33547	0.610762		3.51103	0.685519		2.76355	0.626062
4.35139	0.687972		3.54286	0.661319		2.76355	0.562341
4.35457	0.720759		3.54286	0.703095		2.7698	0.530857
4.37685	0.610027		3.54605	0.685117		2.7698	0.615705
4.3864	0.647861		3.55241	0.621035		2.77605	0.810959
4.38959	0.656667		3.56196	0.710476		2.77918	0.645606
4.39277	0.637708		3.58425	0.72786		2.78543	0.632363
4.39595	0.68536		3.58743	0.682617		2.79794	0.52278
4.39914	0.785227		3.59379	0.670428		2.83233	0.590998
4.41187	0.66		3.59698	0.647194		2.84796	0.625257
4.42142	0.691733		3.60016	0.595577		2.85108	0.776831
4.42778	0.694112		3.60016	0.678464		2.85734	0.657554
4.45962	0.616366		3.62881	0.750494		2.85734	0.570893
4.47235	0.677108		3.62881	0.662791		2.86046	0.652174
4.54556	0.646154		3.64791	0.74031		2.86984	0.667151
4.56148	0.717217		3.65746	0.69933		2.87922	0.551497
4.56466	0.680266		3.67019	0.692909		2.8886	0.654391
4.58058	0.984942		3.67337	0.676833		2.8886	0.616822
4.58058	0.670238		3.67337	0.676833		2.91361	0.567255
4.58376	0.657534		3.67337	0.652715		2.91361	0.717475
4.58376	0.623917		3.67656	0.880335		2.93236	0.642906
4.58694	0.697483		3.68611	0.717472		2.93549	0.685902
4.58694	0.682615		3.69247	0.619989		2.95112	0.614583
4.61877	0.707115		3.69247	0.673635		2.95112	0.646575
4.63787	0.64412		3.71157	0.609833		2.95737	0.587943
4.65061	0.698375		3.7243	0.580357		2.95737	0.643537
4.66016	0.542423		3.73067	0.631806		2.95737	0.638327
4.66016	0.734203		3.73385	0.625934		2.96363	0.749407
4.66652	0.691509		3.73385	0.654941		2.973	0.659958
4.67925	0.719882		3.73704	0.754984		2.97926	0.590458
4.6888	0.580378		3.74022	0.64953		2.98864	0.656593
4.73973	0.683028		3.74022	0.640676		2.99176	0.739567
4.73973	0.710401		3.75614	0.822873		2.99176	0.75295
4.73973	0.656526		3.77205	0.568073		2.99489	0.60518
4.74292	0.690134		3.78478	0.632783		3.0199	0.707174
4.75883	0.715996		3.78478	0.719298		3.04491	0.73454
4.77793	0.679186		3.78478	0.611626		3.04803	0.666439
4.7843	0.702665		3.79115	0.55863		3.07304	0.718042
4.79385	0.682993		3.79115	0.682913		3.07304	0.608292
4.79703	0.721053		3.79433	0.677273		3.07617	0.698368
4.80976	0.736355		3.79752	0.549011		3.07617	0.770556
4.81295	0.67651		3.80388	0.705431		3.08242	0.883513
4.81931	0.752485		3.81662	0.5889		3.0918	0.749242
4.82568	0.714757		3.82298	0.652717		3.0918	0.589041
4.83205	0.636745		3.8389	0.810484		3.09805	0.515877
4.83205	0.646232		3.858	0.681665		3.09805	0.680632
4.8416	0.606943		3.87391	0.546475		3.11056	0.680575
4.87343	0.618336		3.87391	0.725268		3.11368	0.691667
4.87343	0.698449		3.88028	0.706667		3.13244	0.723988
4.87661	0.714219		3.89301	0.695281		3.14807	0.624303
4.94346	0.697038		3.90893	0.598732		3.15432	0.669542
4.96574	0.705563		3.91211	0.705106		3.17621	0.607656
4.96892	0.686456		3.91211	0.710816		3.17621	0.667543
4.97211	0.723818		3.92803	0.656383		3.18559	0.688514
4.98166	0.781328		3.93758	0.74653		3.18871	0.623472
4.99757	0.706571		3.94076	0.641119		3.19496	0.613077
5.00075	0.700714		3.94713	0.691578		3.19809	0.674802
5.0103	0.68168		3.95668	0.614434		3.20122	0.62325
5.0103	0.709648		3.95986	0.637622		3.21685	0.601051
5.01349	0.740828		3.96941	0.675881		3.22935	0.625303
5.0867	0.655724		3.99169	0.627		3.27937	0.784592
5.11535	0.715494		4.01716	0.626614		3.27937	0.66183
5.144	0.758685		4.01716	0.670563		3.2825	0.677419
5.15673	0.750347		4.02034	0.679398		3.295	0.660815
5.16946	0.699698		4.02989	0.609533		3.295	0.622564
5.16946	0.676949		4.05217	0.682208		3.30125	0.79879
5.19174	0.718502		4.05535	0.548901		3.30751	0.582278
5.19811	0.826417		4.05535	0.614568		3.31063	0.666038
5.19811	0.699657		4.05854	0.688817		3.32001	0.719025
5.22039	0.757856		4.0649	0.761933		3.32314	0.698423
5.22994	0.74614		4.06809	0.63996		3.33252	0.709248
5.22994	0.659839		4.07764	0.624573		3.33877	0.66212
5.23631	0.729814		4.08719	0.687366		3.33877	0.685934
5.25222	0.694444		4.09992	0.786325		3.33877	0.697583
5.27132	0.719687		4.10947	0.605535		3.34502	0.610034
5.27132	0.76525		4.11583	0.719132		3.3544	0.682136
5.27132	0.724093		4.11902	0.649925		3.36065	0.637226
5.27451	0.681613		4.12857	0.669247		3.3669	0.697087
5.29042	0.714224		4.13175	0.675338		3.37941	0.652778
5.31907	0.740363		4.13812	0.610902		3.37941	0.696521
5.32225	0.720379		4.15085	0.794637		3.40129	0.769993
5.37637	0.717807		4.15403	0.661094		3.40754	0.618615
5.37955	0.742205		4.20496	0.670558		3.40754	0.755895
5.37955	0.743184		4.20815	0.765046		3.4138	0.619048
5.37955	0.698925		4.23361	0.790725		3.41692	0.570757
5.37955	0.64381		4.26863	0.703568		3.42318	0.598688
5.40502	0.697331		4.28773	0.662242		3.42318	0.785509
5.4273	0.678472		4.28773	0.662242		3.42943	0.676743
5.44321	0.732648		4.28773	0.656753		3.43255	0.671971
5.4655	0.71721		4.31001	0.701918		3.43255	0.646263
5.47186	0.714761		4.31319	0.701346		3.44193	0.836626
5.49733	0.778278		4.31956	0.700568		3.44819	0.680864
5.51643	0.71112		4.33229	0.616954		3.44819	0.614143
5.53553	0.760717		4.34184	0.71714		3.45444	0.725542
5.59601	0.786577		4.34502	0.580604		3.45756	0.696474
5.60556	0.767655		4.3673	0.673209		3.47007	0.663479
5.67877	0.751791		4.37049	0.644298		3.47945	0.69389
5.74562	0.809054		4.39595	0.614324		3.48883	0.695761
5.75198	0.780899		4.41187	0.665386		3.49195	0.84943
5.83793	0.933333		4.41505	0.690393		3.50446	0.742876
5.86976	0.696638		4.4437	0.689723		3.51383	0.659624
5.87294	0.749086		4.44688	0.618415		3.51696	0.728155
5.89204	0.809711		4.47553	0.719918		3.52321	0.666864
5.91751	0.776525		4.4819	0.68118		3.52634	0.700186
5.94615	0.817148		4.4819	0.690873		3.52947	0.687576
5.99709	0.780447		4.49781	0.688596		3.53572	0.609375
5.99709	0.720459		4.49781	0.681292		3.54197	0.617439
5.99709	0.798305		4.50418	0.633677		3.55135	0.732903
6.00982	0.748019		4.52646	0.711356		3.56385	0.678168
6.01618	0.771429		4.52646	0.659555		3.56698	0.717159
6.02892	0.819559		4.52965	0.692795		3.57323	0.717514
6.03528	0.776731		4.53283	0.691262		3.59199	0.661866
6.11805	0.748442		4.5392	0.738095		3.60449	0.666474
6.14033	0.73626		4.54238	0.647753		3.61075	0.65625
6.15943	0.765427		4.54556	0.672316		3.617	0.743096
6.20081	0.829642		4.55193	0.662037		3.62325	0.732617
6.20717	0.725446		4.56148	0.681732		3.62325	0.617146
6.21354	0.772457		4.57739	0.704557		3.63576	0.677739
6.3345	0.78532		4.59968	0.685484		3.64513	0.660249
6.36952	0.813084		4.61877	0.715483		3.64513	0.591878
6.50003	0.746891		4.62196	0.753894		3.65764	0.906274
6.61144	0.892182		4.62196	0.626943		3.67327	0.704014
6.79288	0.815438		4.62832	0.704799		3.6764	0.717073
6.80879	0.849821		4.64742	0.706338		3.67952	0.79905
7.06345	0.761496		4.65379	0.65945		3.68265	0.825508
7.07618	0.863636		4.67925	0.704698		3.68265	0.651549
7.50591	0.903795		4.68562	0.62906		3.70141	0.798382
12.4939	0.917056		4.69835	0.727452		3.70453	0.720803
			4.70154	0.788574		3.70766	0.697237
			4.7079	0.685039		3.71704	0.737593
			4.71745	0.695775		3.72329	0.719203
			4.73019	0.712027		3.72954	0.718242
			4.73337	0.696813		3.75455	0.763024
			4.73655	0.682256		3.77643	0.861012
			4.73973	0.655947		3.80144	0.821622
			4.75247	0.63586		3.80457	0.873027
			4.75565	0.701079		3.81395	0.945004
			4.77157	0.742079		3.82645	0.828146
			4.7843	0.669786		3.82958	0.824361
			4.7843	0.715374		3.84208	0.651644
			4.78748	0.70379		3.85146	0.718786
			4.80021	0.671715		3.8796	0.63641
			4.80658	0.63472		3.88898	0.859116
			4.83205	0.687812		3.90773	0.638407
			4.84478	0.718942		3.91086	0.666844
			4.85433	0.687556		3.91086	0.639898
			4.86388	0.720755		3.92337	0.662619
			4.87343	0.736766		3.92337	0.625623
			4.87661	0.690401		3.92962	0.649612
			4.89889	0.723214		3.92962	0.725751
			4.90526	0.701411		3.92962	0.63872
			4.90844	0.705075		3.95463	0.772283
			4.91799	0.675262		3.95463	0.847287
			4.92754	0.67042		3.95775	0.641662
			4.93391	0.583804		3.96088	0.67037
			4.94346	0.735322		3.96088	0.667545
			4.95937	0.673002		3.97964	0.793146
			4.98166	0.705273		3.98276	0.816144
			5.00394	0.716826		3.99214	0.858776
			5.00394	0.698356		3.99214	0.694399
			5.03259	0.733643		3.99527	0.897472
			5.04532	0.67275		4.01403	0.629103
			5.0485	0.66499		4.01715	0.66684
			5.06123	0.70354		4.02028	0.756471
			5.06123	0.704475		4.02028	0.709322
			5.07078	0.730064		4.0234	0.675591
			5.07078	0.737842		4.04529	0.732315
			5.07715	0.713966		4.06404	0.825397
			5.10262	0.690353		4.07342	0.689053
			5.11853	0.6946		4.08905	0.71087
			5.12808	0.68905		4.09531	0.809642
			5.144	0.692374		4.10468	0.695813
			5.15036	0.698317		4.11094	0.741681
			5.15036	0.718792		4.11719	0.686653
			5.17265	0.699225		4.14532	0.780459
			5.18219	0.712473		4.14845	0.820656
			5.19493	0.684564		4.17346	0.762857
			5.20448	0.639171		4.17971	0.703314
			5.20766	0.900385		4.2016	0.68258
			5.23949	0.727996		4.20785	0.719786
			5.24904	0.673611		4.22973	0.686105
			5.27132	0.741271		4.24536	0.871071
			5.29361	0.719291		4.25787	0.787739
			5.30316	0.702954		4.26099	0.714735
			5.30634	0.664143		4.26725	0.741042
			5.30952	0.621692		4.2735	0.91316
			5.32225	0.742451		4.2735	0.713838
			5.32225	0.735592		4.29226	0.845443
			5.32544	0.636606		4.29538	0.715252
			5.32862	0.724048		4.30163	0.693898
			5.38592	0.728682		4.30476	0.827524
			5.3891	0.762613		4.30476	0.69934
			5.41138	0.686869		4.3329	0.692654
			5.49415	0.685737		4.3329	0.681416
			5.50051	0.756236		4.34853	0.719979
			5.51324	0.698106		4.36416	0.708629
			5.53553	0.729446		4.37354	0.759501
			5.53871	0.697674		4.38292	0.82277
			5.54508	0.668457		4.38917	0.684544
			5.54826	0.752916		4.4048	0.748274
			5.56417	0.7323		4.42356	0.720102
			5.56736	0.631636		4.42981	0.744614
			5.58646	0.656566		4.43293	0.779121
			5.61511	0.724138		4.45169	0.704253
			5.63102	0.744215		4.48921	0.89638
			5.63739	0.541259		4.50484	0.914921
			5.64694	0.728243		4.52672	0.760504
			5.71378	0.708366		4.52985	0.716263
			5.72333	0.688098		4.58612	0.728401
			5.74243	0.739041		4.59862	0.870414
			5.7679	0.761345		4.60175	0.821887
			5.80928	0.77265		4.60487	0.704111
			5.82838	0.712729		4.61113	0.80955
			5.86021	0.741442		4.62051	0.797195
			5.88567	0.718337		4.63614	0.749368
			5.89841	0.770799		4.63614	0.746727
			5.94297	0.645128		4.6674	0.739109
			5.96525	0.773102		4.67052	0.716891
			6.04165	0.721948		4.67365	0.815603
			6.04483	0.749704		4.67678	0.71785
			6.06712	0.744531		4.69241	0.817093
			6.0894	0.659883		4.70179	0.849718
			6.1276	0.632184		4.71742	0.788401
			6.19126	0.612985		4.72054	0.780765
			6.25811	0.739376		4.73617	0.796111
			6.31222	0.765046		4.76744	0.711619
			6.52867	0.749087		4.78307	0.82837
			6.54459	0.740101		4.78619	0.831162
			6.5987	0.705342		4.79557	0.754179
			6.5987	0.759897		4.80808	0.750244
			6.64327	0.780771		4.80808	0.632401
			6.71011	0.749112		4.8112	0.803236
			6.77696	0.675659		4.82683	0.761717
			6.88837	0.776462		4.82996	0.867978
			7.01888	0.837766		4.82996	0.690966
						4.84246	0.781534
						4.86122	0.772479
						4.86747	0.771174
						4.87373	0.862756
						4.87373	0.86085
						4.87685	0.847366
						4.93938	0.760346
						4.96751	0.813204
						4.97064	0.813299
						5.08631	0.737868
						5.08943	0.761103
						5.09881	0.820835
						5.13007	0.763966
						5.18635	0.769481
						5.21761	0.725968
						5.22699	0.772643
						5.23324	0.709022
						5.48646	0.773468
						5.54898	0.771069
						5.70842	0.764337
						6.22111	0.824358
						6.39305	0.794175
						0.590849	0.26069
						0.675257	0.363025
						0.859702	0.420489
						0.884711	0.335706
						0.944109	0.383736
						0.962866	0.564103
						0.991002	0.332285
						0.991002	0.464129
						1.03477	0.399276
						1.0629	0.410628
						1.10042	0.38895
						1.10042	0.399546
						1.12855	0.645796
						1.13481	0.596059
						1.16607	0.385331
						1.17232	0.338753
						1.21296	0.412327
						1.21296	0.505867
						1.22859	0.519155
						1.23797	0.424893
						1.23797	0.444444
						1.25673	0.471278
						1.25673	0.452703
						1.25673	0.467986
						1.27548	0.567455
						1.29737	0.613905
						1.313	0.572207
						1.33176	0.669811
						1.33176	0.421365
						1.34113	0.538945
						1.34113	0.545108
						1.35051	0.434608
						1.35989	0.478548
						1.36927	0.435388
						1.36927	0.550251
						1.36927	0.519573
						1.40053	0.646465
						1.40678	0.659824
						1.41616	0.614654
						1.42242	0.478947
						1.43492	0.392643
						1.45368	0.550948
						1.45993	0.522371
						1.45993	0.646814
						1.45993	0.439736
						1.46931	0.507559
						1.46931	0.563549
						1.46931	0.673352
						1.47869	0.527313
						1.47869	0.567146
						1.47869	0.586849
						1.50057	0.701754
						1.50057	0.428189
						1.50682	0.561772
						1.5162	0.655405
						1.51933	0.636126
						1.51933	0.54
						1.52558	0.455649
						1.53496	0.647757
						1.54434	0.675787
						1.55372	0.347067
						1.55372	0.554069
						1.57247	0.690934
						1.57247	0.479048
						1.57872	0.542427
						1.58498	0.636935
						1.60373	0.575112
						1.60999	0.394636
						1.60999	0.589245
						1.62874	0.503868
						1.6475	0.465548
						1.6475	0.637243
						1.65688	0.395818
						1.66313	0.698163
						1.66313	0.736842
						1.67564	0.50566
						1.67564	0.497217
						1.67876	0.493113
						1.68502	0.527914
						1.68502	0.538462
						1.69127	0.593853
						1.69439	0.607623
						1.70065	0.564315
						1.70377	0.598244
						1.70377	0.684673
						1.70377	0.767606
						1.71002	0.595212
						1.71002	0.554767
						1.71002	0.494128
						1.71002	0.550302
						1.71002	0.639766
						1.72253	0.600218
						1.72253	0.5069
						1.72878	0.551346
						1.72878	0.430685
						1.73191	0.60152
						1.73191	0.538911
						1.75692	0.671446
						1.75692	0.504942
						1.76004	0.552502
						1.7663	0.607527
						1.77567	0.564612
						1.77567	0.642534
						1.79131	0.55848
						1.79443	0.518519
						1.79443	0.44086
						1.79443	0.50131
						1.79443	0.592975
						1.80694	0.476112
						1.80694	0.595263
						1.81006	0.609474
						1.81319	0.494881
						1.81319	0.608604
						1.81319	0.627706
						1.81319	0.569745
						1.82257	0.589484
						1.82257	0.654321
						1.83195	0.655481
						1.84132	0.590772
						1.84445	0.706587
						1.8507	0.61731
						1.8507	0.63113
						1.86008	0.517842
						1.86633	0.598796
						1.86633	0.656766
						1.86946	0.352594
						1.86946	0.704358
						1.87571	0.688073
						1.88822	0.534513
						1.89134	0.590244
						1.8976	0.783226
						1.90385	0.70814
						1.90697	0.5365
						1.93198	0.55426
						1.93511	0.555655
						1.94449	0.591817
						1.95074	0.502415
						1.95074	0.569863
						1.95074	0.58427
						1.95074	0.661017
						1.95387	0.462278
						1.96012	0.640449
						1.96325	0.652807
						1.96325	0.534468
						1.96637	0.671291
						1.9695	0.61284
						1.99138	0.498045
						1.99138	0.656025
						1.99763	0.577236
						1.99763	0.513253
						1.99763	0.473333
						2.00076	0.683031
						2.00701	0.59944
						2.01014	0.380248
						2.01326	0.572444
						2.01639	0.478132
						2.01639	0.576408
						2.0289	0.565824
						2.03202	0.644841
						2.03515	0.60222
						2.0414	0.675284
						2.04453	0.638672
						2.04453	0.624046
						2.05078	0.602388
						2.05703	0.640078
						2.06328	0.528423
						2.06954	0.708021
						2.06954	0.555369
						2.07579	0.500754
						2.09142	0.594667
						2.09142	0.582753
						2.09142	0.980938
						2.09455	0.496296
						2.09455	0.696466
						2.09455	0.568278
						2.09767	0.628866
						2.09767	0.599107
						2.10705	0.609955
						2.11018	0.663065
						2.11643	0.527259
						2.11643	0.49344
						2.11956	0.577021
						2.13206	0.734914
						2.13519	0.634169
						2.15082	0.411483
						2.15394	0.63974
						2.15394	0.597054
						2.17583	0.60312
						2.17583	0.553699
						2.17583	0.589831
						2.17895	0.661918
						2.18208	0.69246
						2.20084	0.605331
						2.21334	0.82904
						2.21959	0.548263
						2.21959	0.636771
						2.21959	0.591174
						2.22897	0.735052
						2.22897	0.568581
						2.22897	0.561417
						2.2321	0.434043
						2.23835	0.574639
						2.23835	0.70265
						2.23835	0.544073
						2.23835	0.614065
						2.24773	0.571542
						2.25086	0.478088
						2.25711	0.714144
						2.25711	0.655767
						2.25711	0.623489
						2.25711	0.638373
						2.25711	0.621878
						2.26961	0.68685
						2.27586	0.561295
						2.27899	0.713307
						2.28524	0.572884
						2.29462	0.841743
						2.29462	0.54451
						2.304	0.616221
						2.30713	0.689076
						2.31963	0.561271
						2.31963	0.588422
						2.31963	0.555389
						2.32276	0.5
						2.32276	0.51669
						2.33214	0.678182
						2.33214	0.515906
						2.33526	0.542484
						2.33839	0.477955
						2.34464	0.688073
						2.35089	0.624066
						2.35089	0.722382
						2.35089	0.602082
						2.36965	0.60111
						2.36965	0.645106
						2.38528	0.499019
						2.38528	0.52332
						2.39779	0.468826
						2.39779	0.676367
						2.40716	0.60487
						2.41654	0.54475
						2.4228	0.665236
						2.4228	0.62199
						2.42592	0.684303
						2.43217	0.679476
						2.4353	0.562455
						2.45093	0.667802
						2.45406	0.712988
						2.45406	0.600153
						2.46969	0.466077
						2.46969	0.595777
						2.46969	0.678694
						2.46969	0.675791
						2.47281	0.669205
						2.48219	0.668913
						2.48219	0.743446
						2.48845	0.595808
						2.49157	0.575036
						2.50095	0.665557
						2.5072	0.558885
						2.5072	0.60896
						2.51971	0.635647
						2.52596	0.617265
						2.52596	0.58046
						2.53846	0.635865
						2.53846	0.573852
						2.55097	0.764761
						2.55097	0.625767
						2.5666	0.598396
						2.58223	0.597685
						2.58536	0.526752
						2.58848	0.647887
						2.58848	0.570641
						2.59161	0.560893
						2.60099	0.645963
						2.60099	0.73175
						2.61975	0.596017
						2.626	0.765027
						2.62912	0.556217
						2.6385	0.772894
						2.65413	0.487651
						2.65726	0.693878
						2.66039	0.699836
						2.67289	0.599159
						2.67289	0.642374
						2.67914	0.636229
						2.6854	0.643446
						2.6854	0.608357
						2.70103	0.563601
						2.70415	0.620072
						2.70728	0.636297
						2.70728	0.595598
						2.7104	0.58227
						2.71978	0.487395
						2.71978	0.653644
						2.72291	0.74254
						2.72916	0.535912
						2.73854	0.820225
						2.73854	0.739865
						2.7698	0.612301
						2.77605	0.534618
						2.77918	0.689682
						2.78543	0.625263
						2.78543	0.615757
						2.78543	0.708831
						2.81044	0.751044
						2.81357	0.641483
						2.81357	0.821918
						2.82295	0.582205
						2.82295	0.747517
						2.8292	0.523424
						2.84796	0.679344
						2.84796	0.736459
						2.85108	0.646809
						2.86984	0.625341
						2.87609	0.917248
						2.87609	0.840951
						2.87922	0.611148
						2.8886	0.591171
						2.90735	0.65035
						2.92611	0.669049
						2.92611	0.62234
						2.94487	0.665724
						2.9605	0.692251
						2.9605	0.841778
						2.97613	0.819983
						2.98551	0.647458
						2.99801	0.642761
						3.01364	0.673184
						3.0199	0.667127
						3.02615	0.640212
						3.04491	0.715125
						3.04803	0.577607
						3.04803	0.731433
						3.05741	0.460019
						3.06366	0.725926
						3.07929	0.793715
						3.0918	0.661981
						3.09493	0.686071
						3.09805	0.74736
						3.10118	0.617299
						3.12619	0.74129
						3.13557	0.680461
						3.14494	0.749627
						3.14807	0.65178
						3.14807	0.743722
						3.14807	0.646341
						3.1512	0.753927
						3.16058	0.67716
						3.17308	0.730742
						3.18246	0.709902
						3.18246	0.744152
						3.18559	0.57701
						3.19496	0.65978
						3.20122	0.800625
						3.20122	0.613541
						3.20434	0.665584
						3.2231	0.712017
						3.22935	0.689586
						3.24498	0.833735
						3.24811	0.827888
						3.26374	0.678804
						3.26374	0.657845
						3.2825	0.754853
						3.28562	0.697875
						3.28562	0.697412
						3.30125	0.66124
						3.32314	0.763649
						3.33877	0.877568
						3.34815	0.640167
						3.37003	0.631517
						3.37628	0.565741
						3.39817	0.809382
						3.40129	0.672851
						3.40442	0.767983
						3.41692	0.661622
						3.42943	0.676743
						3.42943	0.711875
						3.43568	0.703585
						3.43568	0.775035
						3.46069	0.697982
						3.46069	0.705545
						3.46382	0.689055
						3.47319	0.729961
						3.49195	0.660556
						3.50133	0.63854
						3.51071	0.741254
						3.51071	0.666469
						3.51383	0.741425
						3.52321	0.725225
						3.52321	0.652955
						3.52634	0.677477
						3.54197	0.726282
						3.54197	0.718453
						3.55135	0.635347
						3.56385	0.756972
						3.56698	0.879045
						3.60137	0.814134
						3.60762	0.680826
						3.60762	0.801946
						3.60762	0.78879
						3.61075	0.789474
						3.62013	0.724656
						3.62638	0.665138
						3.64201	0.631779
						3.66389	0.627409
						3.66702	0.674914
						3.69203	0.752229
						3.69515	0.834746
						3.69515	0.748575
						3.71078	0.738643
						3.72642	0.741755
						3.72954	0.828472
						3.74517	0.784545
						3.77018	0.680971
						3.77018	0.886113
						3.78894	0.661933
						3.8077	0.819099
						3.81082	0.724302
						3.82333	0.800393
						3.84208	0.75724
						3.89523	0.902245
						3.89836	0.678086
						3.90461	0.706448
						3.90773	0.630358
						3.92024	0.89957
						3.92962	0.844758
						3.95775	0.85947
						3.96088	0.744856
						3.96401	0.588672
						3.97338	0.919017
						3.98902	0.707709
						3.99214	0.835733
						3.99527	0.694188
						3.99527	0.74216
						4.00777	0.659126
						4.02966	0.598144
						4.03278	0.802738
						4.03278	0.692803
						4.03903	0.658512
						4.04216	0.719533
						4.07342	0.830465
						4.09218	0.815576
						4.09843	0.703704
						4.10781	0.669384
						4.11406	0.698143
						4.12032	0.825297
						4.12969	0.657869
						4.17346	0.92069
						4.18597	0.882663
						4.20472	0.577749
						4.24536	0.758659
						4.27037	0.712572
						4.35165	0.883249
						4.36416	0.798627
						4.39229	0.801483
						4.39542	0.90418
						4.39542	0.746285
						4.4048	0.69787
						4.41105	0.72137
						4.41418	0.768226
						4.41418	0.829612
						4.43293	0.779978
						4.45794	0.759318
						4.46107	0.773023
						4.49233	0.758311
						4.50171	0.811268
						4.52047	0.899254
						4.5361	0.856553
						4.55173	0.865636
						4.55173	0.707827
						4.55486	0.850555
						4.56736	0.823563
						4.57987	0.756715
						4.59862	0.931602
						4.60487	0.754611
						4.62051	0.702138
[truncated: 522 more rows]
