# Supplementary material for: Targeting PI3K/Akt/mTOR signaling in rodent models of PMP22 gene-dosage diseases
Source: EMBO Mol Med. 2024 Feb 21;16(3):616–40. doi: 10.1038/s44321-023-00019-5 (PMC10940316; doi:10.1038/s44321-023-00019-5)
Supplement: Supplementary file 7 — Source Data Fig. 7 [file 44321_2023_19_MOESM7_ESM.zip › Figure7/7B_DatamRNAexpression.xlsx]

## Sheet: Tabelle1
hmgcr		ngfr		sox2		nrg1-I		pou3f1		pten
WT	HNPP	WT	HNPP	WT	HNPP	WT	HNPP	WT	HNPP	WT	HNPP
0.97013	2.01799	0.885	1.99711	1.42961	1.94166	2.92099	3.14514	1.10669	1.37356	1.35523	0.836657
1.18065	0.830998	0.871809	1.50568	0.95195	1.0587	0.734478	0.192193	0.905686	0.805478	0.949479	0.483038
0.998557	1.11503	1.52142	0.902553	0.931283	1.36505	0.546121	1.79601	1.58328	1.03317	0.959403	0.545963
0.87433	1.08329	0.851896	1.10605	0.789015	1.61865	0.853497	2.60381	0.630142	0.720923	0.810027	0.499206
	1.22795		1.63062		1.28324		0.546436		1.02131		0.898262
	0.87433		0.851896		0.789015		0.853497		0.630142		0.810027
	1.41544		1.5144		1.20216		0.541097		1.00958		0.797492
	1.55608		1.47299		1.40993		0.608765		1.2581		0.557113
